# Supplementary material for: Quantitative proteomic characterization of cellular pathways associated with altered insulin sensitivity in skeletal muscle following high-fat diet feeding and exercise training
Source: Sci Rep. 2018 Jul 16;8:10723. doi: 10.1038/s41598-018-28540-5 (PMC6048112; doi:10.1038/s41598-018-28540-5)
Supplement: Supplementary file 4 — Supplemental Dataset 1 [file 41598_2018_28540_MOESM4_ESM.xlsx]

## Sheet: Exercise and HFD
Group Description	Gene Name	CHOW EXERCISE / CHOW average	CHOW EXERCISE / CHOW SEM	CHOW EXERCISE vs CHOW adjusted t-test p-value	Significant (+/-1.5-fold and P<0.05)		HFD / CHOW average	HFD / CHOW SEM	HFD vs CHOW adjusted t-test p-value	Significant (+/-1.5-fold and P<0.05)		HFD EXERCISE / HFD average	HFD EXERCISE / HFD SEM	HFD vs HFD EXERCISE adjusted t-test p-value	Significant (+/-1.5-fold and P<0.05)		CHOW #1	CHOW #21	CHOW #26	CHOW #34	CHOW average	CHOW EXERCISE #2	CHOW EXERCISE #22	CHOW EXERCISE #13	CHOW EXERCISE #27	CHOW EXERCISE average	HFD #4	HFD #23	HFD #8	HFD #14	HFD #28	HFD EXERCISE #19	HFD EXERCISE #6	HFD EXERCISE #25	HFD EXERCISE #10	HFD EXERCISE #16	HFD Exercise average		FidoCT Probability	FidoCT q-value	# Proteins	# Unique Peptides	# Peptides	# PSMs
[Master Protein] Keratin, type I cuticular Ha3-I OS=Mus musculus GN=Krt33a PE=2 SV=1	Krt33a	3.52899	0.167221	0.000793213	+		-0.272151	0.0584204	0.0815637			0.481714	0.0730134	0.147759			NaN	-0.517607	-0.603341	-0.503574	-0.541507	NaN	3.32193	NaN	2.65305	2.98749	NaN	-0.944291	NaN	NaN	-0.683027	-0.495208	NaN	-0.168682	NaN	NaN	-0.331945		0.909836	0.0154075	6	3	3	4
[Master Protein] Tnik protein OS=Mus musculus GN=Tnik PE=2 SV=1	Tnik	1.44372	0.360763	0.273762			-2.06035	0.103424	0.119288			3.04518	0.0542891	0.00727648	+		NaN	0.179324	-2.1745	-1.76296	-1.25271	NaN	0.912537	NaN	-0.530515	0.191011	NaN	-3.08179	NaN	NaN	-3.54432	-0.389274	NaN	-0.146486	NaN	NaN	-0.26788		0.278887	0.127877	20	1	1	1
[Master Protein] Keratin, type II cuticular Hb3 OS=Mus musculus GN=Krt83 PE=2 SV=2	Krt83	2.15805	0.976117	0.242145			-0.0844185	0.391416	0.913692			1.00464	0.268236	0.443655			NaN	-0.156725	0.471006	-0.268196	0.0153616	NaN	4.12564	NaN	0.221172	2.17341	NaN	-0.944291	NaN	NaN	0.806177	1.53538	NaN	0.335791	NaN	NaN	0.935585		0.487028	0.102796	7	3	3	3
[Master Protein] Keratin, type II cuticular Hb4 OS=Mus musculus GN=Krt84 PE=2 SV=2	Krt84	0.420477	0.474722	0.679007			-1.21349	0.229516	0.182599			1.57688	0.43808	0.289988			NaN	0.252387	-1.11396	0.258734	-0.200945	NaN	-0.729911	NaN	1.16898	0.219533	NaN	-0.901222	NaN	NaN	-1.92765	-0.817136	NaN	1.14202	NaN	NaN	0.162442		0.000330555	0.260173	1	1	1	1
[Master Protein] Coactosin-like protein OS=Mus musculus GN=Cotl1 PE=1 SV=3	Cotl1	1.44129	0.0781758	0.00128264	+		-0.117047	0.023294	0.107391			-0.264921	0.00966408	0.0424463			NaN	-0.065095	-0.143909	-0.065888	-0.0916308	NaN	1.19331	NaN	1.50601	1.34966	NaN	-0.260764	NaN	NaN	-0.15659	-0.495208	NaN	-0.451989	NaN	NaN	-0.473598		0.882583	0.0220265	1	1	1	1
[Master Protein] ATPase Asna1 OS=Mus musculus GN=Asna1 PE=1 SV=2	Asna1	1.14436	0.517055	0.196981			1.49462	0.234319	0.0280667	+		-0.32876	0.403399	0.546067			-0.441269	-2.69515	-0.877516	-2	-1.50348	0.584963	-0.548304	0.501478	-1.97462	-0.35912	-0.030162	-0.388772	0.729039	0.382573	-0.736966	-1.81714	0.715749	-0.736966	0.442222	-0.291956	-0.337617		0.865474	0.0263405	1	2	2	3
[Master Protein] Dimethylaniline monooxygenase [N-oxide-forming] 2 OS=Mus musculus GN=Fmo2 PE=1 SV=3	Fmo2	1.62159	0.214326	0.181137			0.118722	0.200324	0.907446			0.688963	0.185928	0.376665			NaN	-0.0430688	1.16383	-1.19264	-0.0239629	NaN	2.02628	NaN	1.16898	1.59763	NaN	0.542697	NaN	NaN	-0.353179	0.367976	NaN	1.19947	NaN	NaN	0.783722		0.0652019	0.178437	1	1	1	1
[Master Protein] Cyclin-Y OS=Mus musculus GN=Ccny PE=1 SV=1	Ccny	0.354254	0.00233245	0.713159			-0.131789	0.0319553	0.890215			1.37126	0.0138764	0.00321178	+		NaN	-1.25457	1.04495	0.321928	0.037434	NaN	0.396353	NaN	0.387023	0.391688	NaN	-0.0229004	NaN	NaN	-0.165809	1.24587	NaN	1.30793	NaN	NaN	1.2769		0.371222	0.118188	2	1	1	1
[Master Protein] Keratin, type I cytoskeletal 16 OS=Mus musculus GN=Krt16 PE=1 SV=3	Krt16	0.834667	0.718923	0.570893			-0.422099	0.093653	0.625578			-0.843668	0.0237394	0.0597546			NaN	-1.22948	0.778368	0.123382	-0.109244	NaN	-0.712423	NaN	2.16327	0.725423	NaN	-0.740757	NaN	NaN	-0.321928	-1.42809	NaN	-1.32193	NaN	NaN	-1.37501		0.00559798	0.229643	6	1	2	3
[Master Protein] RIMS-binding protein 3 OS=Mus musculus GN=Rimbp3 PE=4 SV=1	Rimbp3	1.54468	0.246289	0.0265302	+		0.370932	0.0483809	0.0554517			1.73539	0.214583	0.0717907			NaN	-1.11018	-1.11396	-0.900464	-1.04153	NaN	0.0105693	NaN	0.995725	0.503147	NaN	-0.56242	NaN	NaN	-0.778786	0.584963	NaN	1.54461	NaN	NaN	1.06478		6.33e-07	0.286413	2	1	1	1
[Master Protein] Dual specificity phosphatase 28 OS=Mus musculus GN=Dusp28 PE=1 SV=1	Dusp28	0.371665	0.0686202	0.408972			-0.768339	0.220954	0.239668			1.29052	0.0815123	0.133876			NaN	0.973233	1.13085	0.192645	0.765575	NaN	1.27448	NaN	1	1.13724	NaN	-0.496831	NaN	NaN	0.491303	1.47003	NaN	1.10549	NaN	NaN	1.28776		0.0630214	0.179689	1	1	1	1
[Master Protein] GRAM domain-containing protein 4 OS=Mus musculus GN=Gramd4 PE=2 SV=1	Gramd4	-0.207866	0.123485	0.784106			-1.3439	0.0523815	0.14049			0.977874	0.350853	0.342903			NaN	-1.59561	-0.483602	0.18133	-0.632627	NaN	-1.08746	NaN	-0.593525	-0.840494	NaN	-1.8594	NaN	NaN	-2.09366	-1.78319	NaN	-0.214125	NaN	NaN	-0.998657		0.00399017	0.236103	3	1	1	1
[Master Protein] Riboflavin kinase OS=Mus musculus GN=Rfk PE=1 SV=2	Rfk	1.25745	0.025877	0.0490754	+		0.178947	0.299874	0.796128			0.314153	0.406966	0.807168			NaN	0.751741	-0.281413	0.38247	0.284266	NaN	1.48997	NaN	1.59347	1.54172	NaN	-0.207325	NaN	NaN	1.13375	-0.132638	NaN	1.68737	NaN	NaN	0.777366		0.770469	0.0514554	1	1	1	1
[Master Protein] RAC-beta serine/threonine-protein kinase OS=Mus musculus GN=Akt2 PE=1 SV=1	Akt2	0.3365	0.167113	0.612238			-0.705501	0.222912	0.276215			0.650965	0.335311	0.186179			-0.220769	0.951456	0.437686	-1.80736	-0.159745	-0.304257	0.549162	0.0428131	0.419299	0.176754	-0.64075	-0.465123	-0.923038	-0.489966	-1.80736	0.750548	-0.606179	0.548011	-1.23816	-0.525628	-0.214281		0.827671	0.0366418	7	2	2	3
[Master Protein] Isoform 2 of Phostensin OS=Mus musculus GN=Ppp1r18	Ppp1r18	0.247583	0.0521958	0.621411			-0.73503	0.00423057	0.196791			0.0461768	0.115151	0.87428			NaN	0.287577	1.01815	-0.163499	0.380742	NaN	0.732716	NaN	0.523933	0.628325	NaN	-0.344828	NaN	NaN	-0.363748	-0.565597	NaN	-0.0506261	NaN	NaN	-0.308112		0.00598565	0.229347	2	1	1	1
[Master Protein] Alkaline phosphatase, tissue-nonspecific isozyme OS=Mus musculus GN=Alpl PE=1 SV=2	Alpl	1.09035	0.585002	0.20175			0.109883	0.375721	0.851792			0.034249	0.223591	0.945863			-0.266939	-1.44361	-1.87752	-1.52195	-1.2775	1.35408	-1.69514	0.438742	-0.846291	-0.187154	-0.168682	-1.66676	-0.76356	-0.694786	-2.54432	-1.48153	-1.37011	-1.72048	-0.690672	-0.404066	-1.13337		0.577158	0.0946145	3	1	1	2
[Master Protein] Histone deacetylase complex subunit SAP18 OS=Mus musculus GN=Gm10094 PE=4 SV=1	Gm10094	0.155416	0.148859	0.821968			-0.802658	0.122406	0.290654			0.365083	0.356684	0.707264			NaN	-1.18057	0.396659	-0.207442	-0.330452	NaN	-0.472753	NaN	0.122682	-0.175035	NaN	-0.859402	NaN	NaN	-1.40682	-1.5656	NaN	0.0295442	NaN	NaN	-0.768026		0.596969	0.0890143	4	1	1	1
[Master Protein] Protein enabled homolog OS=Mus musculus GN=Enah PE=1 SV=1	Enah	1.09056	0.187798	0.200699			0.657433	0.112775	0.376135			1.26755	0.00623997	0.0374827	+		NaN	0.0924462	-0.877516	-1.52195	-0.769008	NaN	-0.0540398	NaN	0.697153	0.321556	NaN	0.140598	NaN	NaN	-0.363748	1.16993	NaN	1.14202	NaN	NaN	1.15597		0.66411	0.0810424	10	1	1	1
[Master Protein] Protein SGT1 homolog OS=Mus musculus GN=Ecd PE=1 SV=2	Ecd	-0.297359	0.27355	0.728996			-1.19396	0.188273	0.203703			0.950319	0.0616726	0.165104			NaN	2.20486	1.18406	0.421464	1.27013	NaN	1.51987	NaN	0.425669	0.972769	NaN	-0.344828	NaN	NaN	0.497156	0.888579	NaN	1.16439	NaN	NaN	1.02648		0.00015337	0.266439	1	1	1	1
[Master Protein] UPF0723 protein C11orf83 homolog OS=Mus musculus PE=2 SV=1	[Master Protein] UPF0723 protein C11orf83 homolog OS=Mus musculus	0.841804	0.13798	0.0379277	+		-0.0455197	0.183899	0.898459			1.33672	0.163763	0.135924			NaN	1.44392	1.53857	1.23156	1.40468	NaN	1.97053	NaN	2.52245	2.24649	NaN	0.947953	NaN	NaN	1.77038	2.32971	NaN	3.06207	NaN	NaN	2.69589		0.989318	0.00108968	1	1	1	1
[Master Protein] EGF-containing fibulin-like extracellular matrix protein 1 OS=Mus musculus GN=Efemp1 PE=2 SV=1	Efemp1	-0.313112	0.0529186	0.615283			-0.205352	0.0570386	0.739414			1.06308	0.00359135	0.0141449	+		NaN	-0.644519	0.541709	-0.830075	-0.310962	NaN	-0.729911	NaN	-0.518236	-0.624074	NaN	-0.388772	NaN	NaN	-0.643856	0.53874	NaN	0.554801	NaN	NaN	0.54677		0.367829	0.119579	2	1	1	1
[Master Protein] Iron-sulfur cluster assembly 2 homolog, mitochondrial OS=Mus musculus GN=Isca2 PE=2 SV=2	Isca2	0.957528	0.146346	0.00774145	+		0.139878	0.271127	0.721452			0.420701	0.252104	0.339202			0.383004	-0.443607	-0.226965	-0.163499	-0.112767	0.381634	1.19331	0.910363	0.893741	0.844762	0.0962154	-0.344828	0.176498	1.01503	-0.807355	0.862009	0.178092	-0.536053	0.757209	0.977804	0.447812		0.991806	0.000929239	1	2	2	4
[Master Protein] ATP-citrate synthase OS=Mus musculus GN=Acly PE=1 SV=1	Acly	0.389304	0.123809	0.0528474			-0.408698	0.145858	0.0761155			-0.123254	0.0937588	0.54267			0.360402	0.197939	0.0181474	0.0752882	0.162944	0.536753	0.371969	0.339206	0.961064	0.552248	-0.321928	0	-0.575115	0.24912	-0.580846	-0.701659	-0.411532	-0.249172	-0.415038	-0.0676387	-0.369008		2.76e-06	0.283073	2	1	1	2
[Master Protein] Mast cell protease 4 OS=Mus musculus GN=Mcpt4 PE=2 SV=1	Mcpt4	0.330579	0.0454438	0.0249239			-0.467311	0.199281	0.123466			0.231573	0.117373	0.396629			-0.0196288	0.131706	0.451107	0.192645	0.188957	0.435215	0.563589	0.647328	0.432011	0.519536	-0.493409	-0.0461702	-0.531613	0.47242	-0.793	-0.441269	0.0917924	0.351472	-0.0972972	-0.138605	-0.0467813		0.995853	0.000424101	3	4	4	13
[Master Protein] Signal transducing adapter molecule 2 OS=Mus musculus GN=Stam2 PE=1 SV=1	Stam2	-0.0636754	0.59796	0.948502			-0.86138	0.34076	0.242641			0.268633	0.0873827	0.765267			NaN	-0.443607	-0.0369942	-0.432316	-0.304305	NaN	-1.5639	NaN	0.827939	-0.367981	NaN	-0.403722	NaN	NaN	-1.92765	-0.701659	NaN	-1.09245	NaN	NaN	-0.897052		0.0628392	0.180002	2	1	1	2
[Master Protein] Protein Ighv14-1 OS=Mus musculus GN=Ighv14-1 PE=4 SV=1	Ighv14-1	-0.437283	0.31503	0.306725			-1.21995	0.622127	0.170573			0.622217	0.218856	0.423259			0.532014	0.380143	0.876128	0.192645	0.495232	0.0597062	0.0314783	-0.820451	0.961064	0.0579495	-1.53605	0.655172	-3.0199	-0.282808	0.560016	0.121464	0.759949	-0.536053	-0.394279	-0.463567	-0.102497		0.908832	0.0155835	4	1	1	2
[Master Protein] Serine protease inhibitor A3K OS=Mus musculus GN=Serpina3k PE=1 SV=2	Serpina3k	-0.0127075	0.304005	0.980687			-0.792783	0.210897	0.0975772			0.230106	0.0294966	0.362107			-1.27872	0.188662	0.30355	-0.364411	-0.287729	-1.34239	0.0520886	-0.0804187	0.168976	-0.300437	-0.62532	-0.81876	-1.98037	-0.919217	-1.05889	-0.924051	-0.850105	-0.787592	-0.923649	-0.766637	-0.850407		0.999997	2.6e-07	3	4	6	21
[Master Protein] Uncharacterized aarF domain-containing protein kinase 1 OS=Mus musculus GN=Adck1 PE=2 SV=1	Adck1	1.09721	0.283857	0.0935294			0.318961	0.276166	0.561455			0.33339	0.264138	0.457672			-1.37656	0.436099	0.0181474	0.550197	-0.0930299	1.3501	0.0210616	1.32193	1.32363	1.00418	-0.438442	0.837864	-0.531613	0.938271	0.323576	1.51165	0.48693	0.756729	0.346803	-0.305503	0.559321		0.191855	0.144815	2	3	3	5
[Master Protein] Thiosulfate sulfurtransferase OS=Mus musculus GN=Tst PE=1 SV=3	Tst	0.161693	0.203111	0.703913			-0.616099	0.245579	0.19124			0.42048	0.289177	0.350566			-1.25526	0.160465	-0.123872	0.0995356	-0.279782	-0.610588	0.160465	-0.409255	0.387023	-0.118089	-1.05063	-0.155795	-1.40847	-1.51134	-0.353179	0.375509	-0.528177	0.132974	-1.13125	-1.22607	-0.475401		0.99796	0.000186314	1	3	3	8
[Master Protein] Transcription elongation factor, mitochondrial OS=Mus musculus GN=Tefm PE=2 SV=1	Tefm	0.801799	0.177816	0.0374137	+		0.0374298	0.14219	0.891442			0.28002	0.156512	0.270233			-0.467986	-0.332575	0.516398	0.0381351	-0.0615071	0.969194	0.179324	0.701776	1.11087	0.740292	-0.385493	0.386355	-0.408465	0.109072	0.178146	0.67319	0.285672	0.561558	-0.294743	0.0540399	0.255943		0.271429	0.129735	1	1	1	4
[Master Protein] [Pyruvate dehydrogenase (acetyl-transferring)] kinase isozyme 4, mitochondrial OS=Mus musculus GN=Pdk4 PE=2 SV=1	Pdk4	0.603333	0.118239	0.035119	+		1.16328	0.149883	0.00208276	+		0.605958	0.227589	0.0819171			-1.37656	-0.611729	-0.659925	-0.807355	-0.863893	-0.549834	0.0824622	-0.185215	-0.389652	-0.26056	0.627446	0.718674	0.293991	-0.109823	-0.0333586	1.29834	1.38578	1.16439	0.656347	0.0218594	0.905344		1	2.51e-10	1	7	7	15
[Master Protein] Dynamin-1 OS=Mus musculus GN=Dnm1 PE=1 SV=2	Dnm1	0.209042	0.0452119	0.664061			-0.532538	0.16232	0.371713			0.528256	0.000406964	0.282816			NaN	-1.33258	-0.303781	-0.364411	-0.666922	NaN	-0.548304	NaN	-0.367457	-0.45788	NaN	-1.56242	NaN	NaN	-0.836501	-0.670295	NaN	-0.672114	NaN	NaN	-0.671204		0.0010276	0.250718	6	1	1	1
[Master Protein] Creatine kinase S-type, mitochondrial OS=Mus musculus GN=Ckmt2 PE=1 SV=1	Ckmt2	1.00965	0.111163	0.000295154	+		0.268496	0.142289	0.188061			0.588039	0.19422	0.0604344			-0.111421	-0.0540398	-0.0183785	0.0874628	-0.0240942	1.15859	0.739086	1.25067	0.793877	0.985556	-0.0713847	0.210988	-0.0605416	0.793259	0.349689	1.24176	1.08684	1.01976	0.802867	0.0109711	0.832441		1	0	2	15	16	217
[Master Protein] KxDL motif-containing protein 1 OS=Mus musculus GN=Kxd1 PE=4 SV=1	Kxd1	0.378818	0.0523952	0.176476			-0.358273	0.17805	0.39081			0.545077	0.00386077	0.304534			NaN	-0.415038	-0.292554	-0.807355	-0.504982	NaN	-0.0213737	NaN	-0.230955	-0.126164	NaN	-0.465123	NaN	NaN	-1.26139	-0.32681	NaN	-0.309544	NaN	NaN	-0.318177		0.967961	0.00420831	10	1	5	48
[Master Protein] Protein Tmsb15a OS=Mus musculus GN=Tmsb15a PE=4 SV=1	Tmsb15a	0.288072	0.204665	0.347955			-0.444812	0.25661	0.247859			0.27882	0.222709	0.483921			0.427171	1.07744	1.01363	0.627273	0.78638	0.932402	1.13171	0.549773	1.68393	1.07445	-0.103094	0.805731	-0.517399	0.494034	1.02857	1.39788	0.0618392	1	0.309328	0.332899	0.620389		0.878257	0.0232136	5	1	1	3
[Master Protein] Pantothenate kinase 4 OS=Mus musculus GN=Pank4 PE=1 SV=2	Pank4	0.807141	0.249114	0.11069			0.0762886	0.120792	0.819215			0.375251	0.206636	0.198425			-0.0801704	-0.820676	0.578862	-0.698831	-0.255204	-0.0101957	1.09741	0.124807	0.995725	0.551937	-0.179909	-0.56242	-0.102362	0.261775	-0.31166	0.862009	0.393821	-0.565199	0.13465	0.156402	0.196336		0.96034	0.00514233	3	4	4	5
[Master Protein] Mitochondrial import inner membrane translocase subunit Tim8 B OS=Mus musculus GN=Timm8b PE=3 SV=1	Timm8b	0.46541	0.382757	0.45293			-0.262909	0.461854	0.707286			0.447151	0.424452	0.541553			0.383004	1.63021	2.03607	0.822002	1.21782	1.26388	2.24121	0.652867	2.57497	1.68323	-0.0924462	2.31281	-0.235628	0.853024	1.93681	2.67472	0.344911	2.40881	0.847125	0.734761	1.40206		0.683801	0.0772153	1	1	1	2
[Master Protein] GH3 domain-containing protein OS=Mus musculus GN=Ghdc PE=2 SV=2	Ghdc	0.685208	0.123925	0.100105			-0.0314382	0.0245353	0.899465			0.63543	0.320225	0.469596			NaN	-0.978938	-0.603341	-0.38109	-0.654457	NaN	-0.217098	NaN	0.278601	0.0307512	NaN	-0.740757	NaN	NaN	-0.631032	-0.76651	NaN	0.665581	NaN	NaN	-0.0504645		0.0052594	0.230529	1	1	1	1
[Master Protein] Glutathione S-transferase kappa 1 OS=Mus musculus GN=Gstk1 PE=1 SV=3	Gstk1	0.942476	0.204496	0.0158956	+		0.234865	0.114438	0.278642			0.383277	0.119513	0.0720284			0.241758	-0.20482	-0.522421	-0.163499	-0.162245	1.4239	0.355481	0.829532	0.51201	0.780231	-0.309544	-0.0229004	0.132104	0.483267	0.0801703	0.691413	0.531325	0.311944	0.733826	0.0109711	0.455896		0.999998	1.92e-07	1	5	5	9
[Master Protein] Alpha-1B-glycoprotein OS=Mus musculus GN=A1bg PE=1 SV=1	A1bg	-0.126369	0.802354	0.900136			-0.813686	0.337361	0.140502			0.132171	0.198905	0.770458			-0.154171	-1.41504	-1	-1.13493	-0.926035	1.60848	-1.41504	-2.6746	-1.72845	-1.0524	-0.550552	-1.31626	-2.60486	-2.44815	-1.77879	-1.53703	-2.09803	-1.50748	-2.03171	-0.863498	-1.60755		0.999589	2.76e-05	1	4	4	4
[Master Protein] Chymase OS=Mus musculus GN=Cma1 PE=2 SV=1	Cma1	0.0798699	0.218531	0.85631			-0.60598	0.131202	0.118805			0.230086	0.188931	0.397072			-0.76651	0.504994	0.673499	0.567685	0.244917	-0.316857	0.640458	0.171855	0.803692	0.324787	-0.438442	0.0557094	-0.849974	-0.301304	-0.271302	0.0759488	-0.120752	0.534336	-0.665581	-0.478834	-0.130976		0.859859	0.0277768	2	6	6	11
[Master Protein] Protein Igkv6-13 OS=Mus musculus GN=Igkv6-13 PE=4 SV=1	Igkv6-13	0.650177	0.42296	0.454743			-0.00862903	0.0921037	0.985903			-0.155796	0.0876794	0.638737			NaN	-0.443607	0.60311	0.459432	0.206312	NaN	0.0105693	NaN	1.70241	0.856489	NaN	0.403633	NaN	NaN	-0.00826763	-0.154171	NaN	0.237943	NaN	NaN	0.0418862		0.889957	0.0207575	1	1	1	1
[Master Protein] SWI/SNF-related matrix-associated actin-dependent regulator of chromatin subfamily A member 5 OS=Mus musculus GN=Smarca5 PE=1 SV=1	Smarca5	0.0532373	0.378192	0.938845			-0.601519	0.105694	0.182791			0.348607	0.172495	0.521506			NaN	0.80128	0.851037	1.52356	1.05863	NaN	0.355481	NaN	1.86825	1.11186	NaN	0.220769	NaN	NaN	0.693447	1.19143	NaN	0.420004	NaN	NaN	0.805715		1.35e-12	0.302409	1	1	1	1
[Master Protein] COX assembly mitochondrial protein 2 homolog OS=Mus musculus GN=Cmc2 PE=2 SV=1	Cmc2	0.527181	0.079071	0.028417	+		0.0627186	0.0106188	0.393571			0.91776	0.00969335	0.00122489	+		NaN	0.519868	0.457771	0.61891	0.532183	NaN	0.901222	NaN	1.21751	1.05936	NaN	0.618646	NaN	NaN	0.571157	1.49099	NaN	1.53434	NaN	NaN	1.51266		0.665918	0.0809145	2	1	1	1
[Master Protein] Mast cell carboxypeptidase A OS=Mus musculus GN=Cpa3 PE=2 SV=1	Cpa3	0.403511	0.124069	0.0651749			-0.234005	0.169475	0.351906			0.252467	0.156295	0.356026			-0.0196288	-0.254573	0.0885367	0.258734	0.0182673	0.373815	0.179324	0.834414	0.29956	0.421778	-0.237395	-0.288245	-0.589912	0.499387	-0.462527	-0.522953	0.149895	0.520531	-0.139858	0.17603	0.0367292		0.999287	5.31e-05	1	4	4	10
[Master Protein] Charged multivesicular body protein 1b-1 OS=Mus musculus GN=Chmp1b1 PE=1 SV=1	Chmp1b1	0.653087	0.108608	0.456943			0.017899	0.261562	0.984826			0.176548	0.303937	0.862101			NaN	-2.5639	-1.42114	-0.559427	-1.51482	NaN	-0.644519	NaN	-1.07895	-0.861735	NaN	-2.08179	NaN	NaN	-0.912052	-2	NaN	-0.64075	NaN	NaN	-1.32038		0.788008	0.0459773	2	1	1	2
[Master Protein] Glutaryl-CoA dehydrogenase, mitochondrial OS=Mus musculus GN=Gcdh PE=1 SV=2	Gcdh	0.155005	0.13646	0.660278			-0.475451	0.125508	0.162854			0.306874	0.187751	0.258872			-0.783189	0.584963	0.171953	0.290677	0.0661009	-0.230884	0.4975	0.339206	0.278601	0.221106	-0.610054	-0.0579473	-0.619969	-0.682611	-0.0761717	0.441598	-0.240051	0.263035	-0.228941	-0.748021	-0.102476		0.7924	0.0448883	2	2	2	2
[Master Protein] Protein Gm27029 OS=Mus musculus GN=Gm27029 PE=4 SV=1	Gm27029	0.893918	0.582387	0.296081			0.272044	0.237157	0.573452			0.390086	0.422706	0.492109			0.636037	-0.579668	-0.522421	-1.28379	-0.437461	1.30558	-0.678072	1.89876	-0.70044	0.456456	-0.536053	-0.330473	0.333737	0.556998	-0.851298	-1.27872	0.856164	-0.479469	0.825166	1.2002	0.224668		0.847938	0.0308578	6	3	3	3
[Master Protein] Cytochrome c oxidase subunit 7A1, mitochondrial OS=Mus musculus GN=Cox7a1 PE=2 SV=1	Cox7a1	0.767938	0.11017	0.00362097	+		0.152126	0.150731	0.498165			0.522452	0.145637	0.0563398			0.584963	0.825426	0.417318	0.342392	0.542525	1.67998	1.09741	1.23598	1.22848	1.31046	0.420004	0.429168	0.410088	1.12993	1.08406	1.69443	1.14514	1.43112	1.08006	0.734761	1.2171		0.926217	0.0117697	1	1	1	8
[Master Protein] 10 kDa heat shock protein, mitochondrial OS=Mus musculus GN=Hspe1 PE=1 SV=2	Hspe1	0.642922	0.0771772	0.000631567	+		0.0320295	0.145686	0.869882			0.391102	0.14178	0.123601			0.290392	0.482393	0.42414	0.459432	0.414089	1.29734	0.866733	1.03859	1.02538	1.05701	0.159941	0.542697	0	0.902351	0.625605	1.32193	0.696384	0.974909	0.83399	0.358894	0.837221		0.683801	0.0769716	1	1	1	4
[Master Protein] Thy-1 membrane glycoprotein OS=Mus musculus GN=Thy1 PE=1 SV=1	Thy1	0.107289	0.304431	0.846306			-0.501529	0.375365	0.423301			0.259118	0.243132	0.618328			-0.220769	0.296241	1.53542	-0.0524674	0.389607	0.259644	0.160465	0.02584	1.54164	0.496896	-0.479469	-1.01141	-0.545968	0.0519278	1.42531	1.16123	-0.329848	-0.249172	-0.0889338	0.242701	0.147196		0.770469	0.0515586	1	1	1	2
[Master Protein] Pyruvate dehydrogenase phosphatase regulatory subunit, mitochondrial OS=Mus musculus GN=Pdpr PE=2 SV=1	Pdpr	0.355777	0.199148	0.221682			-0.24679	0.156207	0.310429			0.433821	0.20374	0.169135			0.191426	0.534589	0.713028	0.716207	0.538812	0.78099	0.901222	0.393145	1.503	0.89459	-0.135515	0.633367	-0.0605416	0.299088	0.723715	1.31018	0.336596	1.23372	0.515357	0.233364	0.725844		0.822741	0.0373462	3	6	6	9
[Master Protein] 60S ribosomal protein L35a OS=Mus musculus GN=Rpl35a PE=1 SV=2	Rpl35a	-0.01712	0.196104	0.961303			-0.616214	0.32771	0.23169			-0.048497	0.0935469	0.90186			0.314109	0.895531	0.861126	-0.163499	0.476817	0.284881	1.10729	0.0595887	0.387023	0.459697	-0.62532	1.18124	-0.0198996	-0.273648	-0.959358	-0.428094	0.111421	-0.398549	-0.0237161	-0.200533	-0.187894		0.889957	0.0204292	1	1	1	2
[Master Protein] ATP synthase subunit e, mitochondrial OS=Mus musculus GN=Atp5i PE=1 SV=2	Atp5i	0.810558	0.0915482	0.000561259	+		0.216833	0.11246	0.197462			0.362448	0.165291	0.143556			0.156869	0.160465	0.0360693	0.332196	0.1714	1.28488	0.8314	0.969256	0.842294	0.981958	0.132974	0.454259	0.0675634	0.726352	0.560016	1.25815	0.595455	0.995017	0.738533	0.166249	0.750681		0.996389	0.000383373	1	2	2	17
[Master Protein] 3-hydroxyisobutyrate dehydrogenase, mitochondrial OS=Mus musculus GN=Hibadh PE=1 SV=1	Hibadh	0.776151	0.130023	0.00653566	+		0.183434	0.182804	0.492886			0.465399	0.119165	0.0928745			-0.0905123	0.363748	0.163825	0.43105	0.217028	1.4239	0.726318	0.924169	0.898328	0.993179	-0.0713847	0.445943	-0.00991543	1.0336	0.604071	1.16123	0.832705	1.11471	0.802867	0.417788	0.865861		1	4.21e-12	1	7	7	20
[Master Protein] Myosin-1 OS=Mus musculus GN=Myh1 PE=2 SV=1	Myh1	0.958917	0.0886666	0.000123746	+		0.0286425	0.177903	0.903625			0.909515	0.216379	0.0197685	+		0.208399	0.112209	0.163825	0.0255352	0.127492	1.15859	0.789054	1.14066	1.25733	1.08641	-0.146486	0.11984	-0.235628	0.894246	0.148702	1.42717	1.20575	1.46034	1.09849	0.136502	1.06565		1	0	8	32	234	5488
[Master Protein] DEP domain-containing mTOR-interacting protein OS=Mus musculus GN=Deptor PE=1 SV=2	Deptor	0.0263498	0.0081608	0.910103			-0.559478	0.0477815	0.0919942			0.0585053	0.00624786	0.641577			NaN	0.527247	-0.0369942	0.342392	0.277548	NaN	0.287577	NaN	0.32022	0.303898	NaN	-0.388772	NaN	NaN	-0.175087	-0.209453	NaN	-0.237395	NaN	NaN	-0.223424		0.0154692	0.215246	4	1	1	1
[Master Protein] Cytochrome c oxidase subunit 7C, mitochondrial OS=Mus musculus GN=Cox7c PE=1 SV=1	Cox7c	0.599271	0.120227	0.0127538	+		0.0150785	0.115676	0.932149			0.451998	0.131755	0.0500134			0.352789	0.278859	-0.065376	0.0255352	0.147952	1.13566	0.556393	0.53785	0.758992	0.747223	0.0392595	0.0881309	-0.134542	0.63689	0.185414	0.950418	0.709323	0.842459	0.43644	0.136502	0.615028		0.991806	0.000911963	1	2	2	20
[Master Protein] ELAV-like protein 1 OS=Mus musculus GN=Elavl1 PE=1 SV=2	Elavl1	-0.442405	0.435025	0.565313			-1.02618	0.409445	0.183257			0.400036	0.42788	0.562468			-0.154171	1.98131	1.42414	2.15843	1.35243	0.144874	1.67076	-0.0531113	1.87757	0.910023	-0.451989	0.669527	-0.434937	-0.117997	1.96664	1.82121	-0.370112	1.91285	-0.0478285	0.315305	0.726285		0.637802	0.0850244	17	2	2	2
[Master Protein] Succinyl-CoA:3-ketoacid coenzyme A transferase 1, mitochondrial OS=Mus musculus GN=Oxct1 PE=1 SV=1	Oxct1	0.564397	0.135776	0.0147318	+		-0.0191426	0.0710037	0.857525			0.261359	0.0691158	0.0460179			0.121464	0.216318	-0.0276564	0	0.0775313	0.905535	0.197939	0.809836	0.654403	0.641928	-0.0403578	0.0987781	-0.134542	0.33546	0.0326047	0.477047	0.302847	0.492516	0.251225	0.0751014	0.319747		0.75503	0.059931	2	8	8	58
[Master Protein] Histone H1.1 OS=Mus musculus GN=Hist1h1a PE=1 SV=2	Hist1h1a	0.731479	0.114764	0.212901			0.150023	0.00528656	0.750904			0.47098	0.191237	0.3857			NaN	0.739086	1.20005	0.050626	0.663252	NaN	1.1652	NaN	1.62426	1.39473	NaN	0.825097	NaN	NaN	0.801454	0.856636	NaN	1.71188	NaN	NaN	1.28426		0.582154	0.0932076	1	1	1	1
[Master Protein] NADH dehydrogenase [ubiquinone] flavoprotein 3, mitochondrial OS=Mus musculus GN=Ndufv3 PE=2 SV=1	Ndufv3	0.507219	0.183068	0.0599535			-0.0675526	0.107538	0.656647			0.340787	0.0473367	0.0319028			0.156869	0.141356	0.196065	0.392317	0.221652	1.13102	0.179324	0.978107	0.627027	0.72887	0.0489095	0.140598	-0.212545	0.510034	0.283498	0.703436	0.441127	0.427421	0.476438	0.426009	0.494886		0.993372	0.00070193	1	3	6	16
[Master Protein] Kynurenine--oxoglutarate transaminase 3 OS=Mus musculus GN=Ccbl2 PE=1 SV=1	Ccbl2	0.400315	0.17471	0.121126			-0.173705	0.0987423	0.282086			0.378828	0.0938686	0.0376961			-0.049582	-0.144948	-0.361266	0.0752882	-0.120127	0.78099	-0.121679	0.419376	0.0420641	0.280188	-0.565199	-0.316259	-0.282934	0.102051	-0.406817	-0.132638	0.3614	0.0197633	0.302986	-0.126532	0.0849959		0.915143	0.0140273	3	4	4	9
[Master Protein] NADH dehydrogenase [ubiquinone] iron-sulfur protein 7, mitochondrial OS=Mus musculus GN=Ndufs7 PE=1 SV=1	Ndufs7	0.25237	0.0438226	0.154852			-0.314195	0.111046	0.143597			0.464895	0.18946	0.0949181			0.0943274	0.776723	0.325576	0.247927	0.361139	0.695743	0.47478	0.60224	0.68127	0.613508	-0.372554	0.161062	-0.0813002	0.197358	0.330149	0.970456	0.509298	0.85901	0.459432	-0.239007	0.511838		0.999911	6.12e-06	1	4	4	23
[Master Protein] Rho GDP-dissociation inhibitor 2 OS=Mus musculus GN=Arhgdib PE=1 SV=3	Arhgdib	0.571986	0.222603	0.110836			0.00837591	0.257187	0.981947			0.34057	0.105281	0.304921			0.654733	0.102362	0.340075	-0.120854	0.244079	1.05482	0.131706	1.32886	0.748868	0.816065	0.684277	-0.0229004	-0.178597	1.15389	-0.374395	0.604328	0.728516	0.177643	0.569195	0.88544	0.593024		0.961648	0.00501248	2	2	2	4
[Master Protein] Solute carrier family 2, facilitated glucose transporter member 4 OS=Mus musculus GN=Slc2a4 PE=1 SV=3	Slc2a4	0.988184	0.109516	0.0233372	+		0.429438	0.185146	0.264305			-0.119798	0.250849	0.739947			0.565334	-0.783682	-0.562314	-0.503574	-0.321059	1.02018	0.626783	0.60224	0.419299	0.667125	0.295824	-0.684904	0.468387	0.359209	0.103378	-0.441269	0.588468	-0.876128	0.476438	0.195396	-0.0114191		0.98439	0.00169332	2	4	4	5
[Master Protein] Nitric oxide synthase, brain OS=Mus musculus GN=Nos1 PE=4 SV=1	Nos1	0.810696	0.151038	0.0176953	+		0.253339	0.167064	0.369225			0.285378	0.207816	0.366458			-0.154171	-0.858644	-0.877516	-0.38109	-0.567855	-0.230884	0.243454	0.35967	0.599121	0.24284	-0.0924462	-0.740757	-0.14543	0.170764	-0.764711	-0.624491	0.26829	0.52745	0.224631	-0.54157	-0.0291379		0.700203	0.0728597	7	8	8	12
[Master Protein] 39S ribosomal protein L23, mitochondrial OS=Mus musculus GN=Mrpl23 PE=2 SV=1	Mrpl23	0.155649	0.057741	0.288335			-0.397492	0.290498	0.332756			0.633094	0.114209	0.107216			0.182864	-0.319279	0.0712587	-0.192645	-0.0644502	0.207805	-0.0874628	0.067904	0.176549	0.0911988	-0.0924462	-1.63113	0.0485802	-0.707064	0.0723508	0.258152	0.531325	0.279523	0	-0.213244	0.171151		0.889957	0.0208881	1	1	1	2
[Master Protein] ATPase inhibitor, mitochondrial OS=Mus musculus GN=Atpif1 PE=1 SV=2	Atpif1	0.348813	0.0830301	0.0265			-0.202034	0.142945	0.326811			0.318727	0.134062	0.183845			-0.049582	0.0210616	0.188072	-0.149143	0.00260212	0.557612	0.451696	0.124807	0.271546	0.351415	-0.507484	0.324198	-0.517399	-0.0151864	-0.281286	0.448758	0.385784	0.22097	-0.139858	-0.319178	0.119295		0.845581	0.0318237	2	2	2	4
[Master Protein] Delta(3,5)-Delta(2,4)-dienoyl-CoA isomerase, mitochondrial OS=Mus musculus GN=Ech1 PE=1 SV=1	Ech1	0.643761	0.156316	0.02127	+		1.03888	0.118691	0.000593369	+		0.350844	0.10427	0.0822473			-0.0905123	-0.293047	0.196065	-0.163499	-0.0877482	0.855877	0.197939	0.877626	0.292608	0.556013	0.836899	0.683741	0.770177	1.4282	1.03663	1.62975	1.39782	0.974909	1.40125	1.10613	1.30197		0.994044	0.000653775	2	6	6	27
[Master Protein] Dimethylaniline monooxygenase [N-oxide-forming] 1 OS=Mus musculus GN=Fmo1 PE=1 SV=1	Fmo1	0.0272308	0.150652	0.938419			-0.439357	0.153891	0.213069			0.68628	0.0915526	0.00898186	+		0	1.07241	-0.216318	0.012824	0.217229	0.664034	0.160465	0.3254	-0.172061	0.24446	0.0489095	-0.388772	-0.282934	0.24912	-0.736966	0.697437	0.223896	0.720958	0.328187	0.350281	0.464152		0.016981	0.21312	1	1	1	2
[Master Protein] Protein CCSMST1 OS=Mus musculus GN=Ccsmst1 PE=3 SV=1	Ccsmst1	0.41511	0.299833	0.408475			-0.129111	0.261329	0.773159			0.287707	0.385039	0.59538			0.0479345	1.3388	1.4139	0.980548	0.945295	0.916342	1.76116	0.647328	2.11679	1.36041	0.335791	1.49513	0.076962	0.684666	1.48837	2.21681	0.433349	2.01238	0.802867	0.0540399	1.10389		0.770469	0.0519701	1	1	1	3
[Master Protein] Heat shock 70 kDa protein 1B OS=Mus musculus GN=Hspa1b PE=1 SV=3	Hspa1b	0.67864	0.125902	0.00546616	+		0.135567	0.100248	0.365714			0.488077	0.137034	0.0330687			-0.0905123	-0.332575	-0.0463929	-0.252766	-0.180562	0.657608	0.296241	0.824633	0.21383	0.498078	-0.309544	-0.0114048	-0.189825	0.353309	-0.0675068	0.448758	0.643435	0.327885	0.851477	-0.0561431	0.443083		0.751237	0.0610633	3	8	11	53
[Master Protein] 2-oxoisovalerate dehydrogenase subunit beta, mitochondrial OS=Mus musculus GN=Bckdhb PE=1 SV=2	Bckdhb	0.4756	0.100646	0.0182837			-0.0650079	0.058443	0.571034			0.30214	0.0783078	0.0244587			-0.17603	0.0724086	-0.315096	0.0381351	-0.0951457	0.611804	0.121991	0.53785	0.250172	0.380454	-0.273018	-0.130704	-0.331844	0.037281	-0.102483	0.249978	0.250696	0.335791	0	-0.126532	0.141987		0.903641	0.0165474	2	3	3	11
[Master Protein] ATP synthase subunit O, mitochondrial OS=Mus musculus GN=Atp5o PE=1 SV=1	Atp5o	0.67335	0.0849047	0.00172642	+		0.132836	0.132488	0.488162			0.478031	0.153947	0.0683921			0.191426	0.216318	-0.123872	0.146841	0.107678	1.03513	0.654004	0.60224	0.83274	0.781028	0.0489095	-0.0461702	0.113956	0.788893	0.296982	1.06667	0.696384	0.933833	0.820734	0.0751014	0.718545		0.999884	8.86e-06	3	7	7	44
[Master Protein] RuvB-like 1 OS=Mus musculus GN=Ruvbl1 PE=1 SV=1	Ruvbl1	0.495633	0.286298	0.324725			-0.0437499	0.374269	0.939132			-0.320067	0.168061	0.505089			-0.266939	0.243454	1.00456	-0.432316	0.137189	0.190103	1.37606	-0.0263113	0.991438	0.632823	0.319937	-1.2338	0.076962	-0.0775829	1.38168	0.26628	-0.277853	-0.579996	-0.678072	0.136502	-0.226628		0.995051	0.000504875	1	3	3	3
[Master Protein] Chromatin target of PRMT1 protein OS=Mus musculus GN=Chtop PE=1 SV=2	Chtop	0.0243202	0.0578677	0.880835			-0.513969	0.196572	0.106994			0.450235	0.0746004	0.0917726			-0.17603	-0.332575	0.227601	-0.397964	-0.169742	-0.254929	-0.0430688	-0.266515	-0.0171752	-0.145422	-1.47947	-0.155795	-0.589912	-0.719448	-0.473931	-0.209453	-0.483322	0.00991539	-0.333737	-0.15078	-0.233476		0.718021	0.068732	8	1	1	4
[Master Protein] Superoxide dismutase [Mn], mitochondrial OS=Mus musculus GN=Sod2 PE=1 SV=3	Sod2	0.736696	0.118865	0.0023252	+		0.212194	0.0723124	0.0744798			0.370359	0.124878	0.0508219			0.0289513	-0.0430688	-0.205749	-0.0794344	-0.0748251	1.03513	0.396353	0.680243	0.535759	0.661871	-0.00998409	0.0336831	0.076962	0.444939	0.141246	0.77354	0.656856	0.665581	0.453718	-0.0110552	0.507728		1	2.23e-13	1	8	8	59
[Master Protein] ATP-dependent RNA helicase SUPV3L1, mitochondrial OS=Mus musculus GN=Supv3l1 PE=2 SV=1	Supv3l1	0.49167	0.174097	0.114484			-0.0309554	0.270841	0.93671			0.425816	0.10753	0.227535			0.0289513	0.287577	-0.522421	0.111508	-0.0235962	0.910949	0.0418202	0.69105	0.228477	0.468074	0.0774788	-1.1307	0.0862998	0.744499	-0.0503317	-0.0597062	0.616213	0.434801	0.558587	0.306427	0.371264		0.00457351	0.233765	1	1	1	2
[Master Protein] Uncharacterized protein C2orf47 homolog, mitochondrial OS=Mus musculus PE=2 SV=1	[Master Protein] Uncharacterized protein C2orf47 homolog, mitochondrial OS=Mus musculus	0.314034	0.120217	0.279219			-0.205335	0.12271	0.440663			0.486697	0.216219	0.118058			0.756331	-0.0430688	0.332844	-0.268196	0.194477	0.78099	0.713437	0.247012	0.292608	0.508512	0.0680184	-0.373975	-0.14543	0.455994	-0.0588937	1.37175	0.311359	-0.0713847	0.277338	0.490139	0.47584		0.954238	0.00639164	1	2	2	2
[Master Protein] Chaperone activity of bc1 complex-like, mitochondrial OS=Mus musculus GN=Adck3 PE=1 SV=2	Adck3	0.773074	0.152092	0.00471358	+		0.254164	0.0780782	0.0395405			0.382112	0.0913636	0.0216849			-0.17603	-0.0987782	-0.195256	-0.163499	-0.158391	0.979536	0.179324	0.799886	0.499987	0.614683	-0.0609681	0.0336831	0	0.433798	0.0723508	0.67929	0.650161	0.581642	0.321928	0.156402	0.477885		0.932285	0.0104277	4	10	10	44
[Master Protein] MCG10343, isoform CRA_b OS=Mus musculus GN=Slc25a3 PE=1 SV=1	Slc25a3	0.638951	0.129148	0.00584144	+		0.122735	0.0847991	0.307964			0.433521	0.0820421	0.011083			0.112475	-0.0106473	0.10561	0.146841	0.0885697	1.05482	0.40439	0.891747	0.559122	0.727521	0.212408	0.150867	0.0485802	0.572318	0.0723508	0.851243	0.702868	0.785875	0.542527	0.341616	0.644826		0.760243	0.0575803	2	7	7	44
[Master Protein] Exocyst complex component 4 OS=Mus musculus GN=Exoc4 PE=1 SV=2	Exoc4	0.734825	0.211031	0.250204			0.219778	0.14501	0.67568			-0.177813	0.151008	0.740614			NaN	-0.443607	-0.659925	0.38247	-0.240354	NaN	0.0724086	NaN	0.916533	0.494471	NaN	-0.344828	NaN	NaN	0.303676	0.139275	NaN	-0.536053	NaN	NaN	-0.198389		0.179513	0.147413	3	1	1	1
[Master Protein] Ubiquinol-cytochrome-c reductase complex assembly factor 2 OS=Mus musculus GN=Uqcc2 PE=1 SV=1	Uqcc2	0.638636	0.374505	0.260282			0.125108	0.223592	0.747697			0.196573	0.27377	0.632283			0.610726	-0.443607	-0.659925	-0.163499	-0.164076	1.18564	0.527247	0.942373	-0.757023	0.47456	0.123872	-0.344828	0.167728	0.665745	-0.807355	-0.565597	0.609327	-0.536053	0.956218	0.324129	0.157605		0.879856	0.0227226	3	2	2	3
[Master Protein] NADH dehydrogenase [ubiquinone] 1 alpha subcomplex subunit 2 OS=Mus musculus GN=Ndufa2 PE=1 SV=3	Ndufa2	0.441973	0.11506	0.0632095			-0.0712607	0.0851444	0.678365			0.161312	0.206742	0.536794			0.654733	0.732716	0.5542	0.0995356	0.510296	1.15859	1.00529	1.08029	0.564905	0.95227	0.168819	0.495131	0.364764	0.753488	0.412975	1.35279	0.52402	-0.0403578	0.789321	0.375968	0.600348		1	1.72e-09	1	5	5	13
[Master Protein] Glutathione S-transferase theta-2 OS=Mus musculus GN=Gstt2 PE=2 SV=4	Gstt2	0.652787	0.491252	0.446469			0.139773	0.47545	0.873358			1.433	0.0995922	0.317867			NaN	0.706953	1.10136	0.893085	0.900466	NaN	0.570749	NaN	2.53576	1.55325	NaN	-0.0229004	NaN	NaN	2.10338	2.69593	NaN	2.25054	NaN	NaN	2.47324		0.271429	0.130001	1	1	1	2
[Master Protein] Major urinary protein 1 OS=Mus musculus GN=Mup1 PE=3 SV=1	Mup1	0.212981	0.111458	0.462717			-1.16223	0.0180262	0.00930983	+		0.634825	0.0282876	0.0136737	+		NaN	1.14616	0.644586	0.993545	0.928096	NaN	0.918162	NaN	1.36399	1.14108	NaN	-0.274439	NaN	NaN	-0.193823	0.337441	NaN	0.463947	NaN	NaN	0.400694		0.851442	0.0298975	26	2	2	2
[Master Protein] Lactation elevated protein 1 OS=Mus musculus GN=Lace1 PE=2 SV=1	Lace1	0.46487	0.183909	0.25436			-0.0390511	0.241645	0.925885			0.314317	0.221128	0.415706			-0.100929	1.15571	-0.143909	0.258734	0.292402	0.358048	1.07241	0.42586	1.17277	0.757271	-0.191224	-0.18133	0.00984775	0.376767	1.25269	1.26628	0.328233	1.01485	0.296617	-0.0676387	0.567668		0.767657	0.0541058	3	4	4	7
[Master Protein] L-lactate dehydrogenase B chain OS=Mus musculus GN=Ldhb PE=1 SV=2	Ldhb	0.591506	0.220709	0.0612786			0.0901482	0.106791	0.53752			0.390091	0.135947	0.0782695			0.427171	0.261265	0.296132	0.352516	0.334271	1.4239	0.216318	1.08439	0.978499	0.925777	0.229482	0.342232	0.141092	0.665745	0.743546	1.33358	0.890653	0.581642	0.816288	0.450393	0.814511		1	3.32e-12	5	9	10	56
[Master Protein] 28S ribosomal protein S6, mitochondrial OS=Mus musculus GN=Mrps6 PE=2 SV=3	Mrps6	0.300919	0.0760016	0.155491			-0.195145	0.166404	0.469187			0.462343	0.08109	0.0559488			0.2824	0.584963	0.490635	-0.149143	0.302213	0.810255	0.687324	0.457851	0.457101	0.603133	0.168819	-0.155795	0.269607	0.670499	-0.417788	0.7849	0.433349	0.659295	0.681009	0.288505	0.569412		0.987339	0.0013569	1	2	2	4
[Master Protein] Calsequestrin OS=Mus musculus GN=Casq2 PE=3 SV=1	Casq2	0.727359	0.166172	0.0106429	+		0.231578	0.0914184	0.105941			0.408727	0.108757	0.0329677			-0.0395283	-0.0987782	-0.123872	0.111508	-0.0376675	1.13566	0.197939	0.70711	0.718062	0.689691	0.151008	0.296718	-0.178597	0.416924	0.283498	0.940294	0.838606	0.351472	0.515357	0.367457	0.602637		0.968744	0.00388113	3	5	5	18
[Master Protein] Translational activator of cytochrome c oxidase 1 OS=Mus musculus GN=Taco1 PE=1 SV=1	Taco1	0.615993	0.0434542	3.69047e-05	+		0.120628	0.116981	0.448234			0.401904	0.116475	0.0610918			-0.132638	-0.229482	-0.104108	-0.163499	-0.157432	0.54374	0.313417	0.495325	0.481764	0.458561	-0.146486	-0.247218	-0.102362	0.477854	-0.165809	0.497906	0.31982	0.64027	0.482063	-0.11456	0.3651		0.999995	3.72e-07	1	5	5	18
[Master Protein] Thioredoxin-related transmembrane protein 2 OS=Mus musculus GN=Tmx2 PE=2 SV=1	Tmx2	0.340806	0.0619579	0.0414495			-0.152466	0.114467	0.411676			-0.00720018	0.133052	0.971629			0.165586	0.451696	0.547968	0.0874628	0.313178	0.618437	0.860904	0.531851	0.604745	0.653984	-0.202629	0.171187	0.029344	0.577389	0.228269	0.477047	0.336596	0.105493	0.237989	-0.389567	0.153512		0.265724	0.132122	2	1	1	3
[Master Protein] Ubiquinone biosynthesis protein COQ9, mitochondrial OS=Mus musculus GN=Coq9 PE=1 SV=1	Coq9	0.701203	0.131291	0.0115745	+		0.212977	0.108406	0.263361			0.361808	0.0474187	0.0256478			0.448758	0.0622843	-0.133856	0.226068	0.150814	1.24686	0.519868	0.882348	0.758992	0.852016	0.287697	0.191224	0.253119	0.844636	0.242276	0.856636	0.715749	0.738954	0.780219	0.536433	0.725598		0.99642	0.000379115	2	6	6	29
[Master Protein] GTP:AMP phosphotransferase AK3, mitochondrial OS=Mus musculus GN=Ak3 PE=1 SV=3	Ak3	0.304293	0.11873	0.100799			-0.182007	0.0993743	0.243233			0.343942	0.0527535	0.0256749			-0.00978106	0.131706	0.0537713	0.342392	0.129522	0.827533	0.287577	0.40632	0.21383	0.433815	-0.191224	0.0557094	-0.259087	0.33546	-0.203284	0.405257	0.369573	0.382333	0.183797	0.116324	0.291457		0.999998	1.63e-07	2	7	7	9
[Master Protein] Evolutionarily conserved signaling intermediate in Toll pathway, mitochondrial OS=Mus musculus GN=Ecsit PE=1 SV=2	Ecsit	0.48365	0.074362	0.145333			0.119819	9.96168e-05	0.625293			0.601963	0.0402016	0.0215814	+		NaN	0.313417	0.227601	-0.237499	0.101173	NaN	0.436099	NaN	0.733547	0.584823	NaN	0.220769	NaN	NaN	0.221214	0.733061	NaN	0.912848	NaN	NaN	0.822955		0.078778	0.172499	1	1	1	1
[Master Protein] Carbonyl reductase family member 4 OS=Mus musculus GN=Cbr4 PE=1 SV=2	Cbr4	0.239343	0.0834988	0.0856882			-0.245174	0.0753493	0.0637463			0.270973	0.16217	0.212326			0.199937	0.296241	0.0537713	0.352516	0.225617	0.689457	0.355481	0.261585	0.553317	0.46496	-0.334419	0.150867	-0.00991543	0	0.0956834	0.750548	0.285672	0.471143	0.068895	-0.319178	0.251416		0.99981	1.4e-05	2	5	5	15
[Master Protein] Enoyl-CoA hydratase, mitochondrial OS=Mus musculus GN=Echs1 PE=1 SV=1	Echs1	0.519728	0.142461	0.0229435	+		0.0390273	0.0626079	0.676548			0.329358	0.0768092	0.017794			0.199937	0.22542	0.130848	0.012824	0.142257	1.04992	0.40439	0.819717	0.373908	0.661985	0.105493	0.20114	-0.0198996	0.405565	0.214125	0.648528	0.663519	0.574978	0.470791	0.195396	0.510642		0.999974	1.8e-06	2	10	10	40
[Master Protein] Protein HEXIM1 OS=Mus musculus GN=Hexim1 PE=1 SV=1	Hexim1	0.883756	0.351597	0.204497			0.403234	0.264428	0.451839			-0.350083	0.123022	0.645115			NaN	0.994686	0.615082	0.652077	0.753948	NaN	2.3409	NaN	0.934511	1.6377	NaN	0.565904	NaN	NaN	1.74846	0.532014	NaN	1.08219	NaN	NaN	0.8071		0.683801	0.0759916	1	1	1	1
[Master Protein] Probable leucine--tRNA ligase, mitochondrial OS=Mus musculus GN=Lars2 PE=1 SV=1	Lars2	0.441332	0.0119559	0.0179316			-0.0338363	0.0912429	0.844525			0.316844	0.152075	0.14872			-0.376563	0.207158	0.0799235	0.18133	0.022962	0.47961	0.443919	0.495325	0.438324	0.464294	-0.249172	0.191224	-0.189825	-0.0696342	0.263035	0.642296	0.52402	0.499571	0.155918	-0.291956	0.30597		0.00116329	0.249872	1	2	2	3
[Master Protein] NADH dehydrogenase [ubiquinone] 1 beta subcomplex subunit 9 OS=Mus musculus GN=Ndufb9 PE=1 SV=3	Ndufb9	0.572676	0.101606	0.00390647	+		0.0983593	0.0827835	0.410567			0.303869	0.0738598	0.039949			-0.154171	-0.319279	-0.361266	-0.237499	-0.268054	0.457583	0.0314783	0.53785	0.191578	0.304622	-0.285091	0	-0.189825	0.0664274	-0.439984	0.10343	0.385784	0.19513	0.113063	-0.126532	0.134175		1	4.14e-13	1	8	8	33
[Master Protein] ATP synthase-coupling factor 6, mitochondrial OS=Mus musculus GN=Atp5j PE=1 SV=1	Atp5j	0.524759	0.088189	0.00361107	+		0.0512474	0.0815805	0.662372			0.446637	0.114415	0.0217156			0.0943274	0.243454	0.180035	0.332196	0.212503	0.963995	0.549162	0.853779	0.582114	0.737263	0.168819	0.210988	0	0.483267	0.45568	1.11248	0.734858	0.726982	0.671195	0.306427	0.710387		1	1.14e-09	2	8	8	43
[Master Protein] ATP synthase subunit alpha, mitochondrial OS=Mus musculus GN=Atp5a1 PE=1 SV=1	Atp5a1	0.64157	0.110099	0.00250639	+		0.168995	0.109019	0.264874			0.383935	0.0971824	0.0465852			0.298341	0.234465	0.196065	0.237039	0.241478	1.22529	0.626783	0.901085	0.77903	0.883047	0.287697	0.24972	0.176498	0.853024	0.485427	1.05264	0.784611	0.912848	0.820734	0.401205	0.794408		1	4.68e-10	3	29	29	271
[Master Protein] Succinate dehydrogenase [ubiquinone] iron-sulfur subunit, mitochondrial OS=Mus musculus GN=Sdhb PE=1 SV=1	Sdhb	0.455975	0.0415141	0.000654859			-0.0148269	0.0696929	0.885642			0.262183	0.114728	0.118784			0.208399	0.436099	0.273648	0.226068	0.286054	0.883676	0.680721	0.685657	0.718062	0.742029	0.123872	0.24972	0.0862998	0.483267	0.412975	0.914668	0.479397	0.684277	0.442222	0.146486	0.53341		1	3.8e-17	1	12	12	56
[Master Protein] Inorganic pyrophosphatase 2, mitochondrial OS=Mus musculus GN=Ppa2 PE=1 SV=1	Ppa2	0.565855	0.177165	0.0385084	+		0.0969794	0.10271	0.515883			0.33912	0.0553141	0.0316139			0.321928	0.0520886	0.14743	0.050626	0.143018	1.24686	0.261265	0.728248	0.599121	0.708873	0.123872	0	0.19388	0.675237	0.207	0.604328	0.722147	0.633872	0.584963	0.350281	0.579118		0.983859	0.00181822	5	6	6	17
[Master Protein] NADH dehydrogenase [ubiquinone] 1 subunit C2 OS=Mus musculus GN=Ndufc2 PE=1 SV=1	Ndufc2	0.531096	0.0748126	0.00436693	+		0.0622726	0.0843968	0.644775			0.381585	0.115669	0.0442945			0.345135	0.451696	0.0625414	0.247927	0.276825	1.04501	0.633636	0.754244	0.798793	0.807921	0.132974	0.259243	0.19388	0.64174	0.467652	1.09889	0.715749	0.820091	0.671195	0.297494	0.720683		0.999645	2.52e-05	1	3	3	12
[Master Protein] Myoglobin OS=Mus musculus GN=Mb PE=1 SV=3	Mb	0.75285	0.106063	0.00128343	+		0.358203	0.0719267	0.00959638			0.580181	0.173513	0.0245697	+		-0.266939	-0.359542	-0.113956	-0.237499	-0.244484	0.638155	0.150942	0.69105	0.553317	0.508366	-0.030162	0.268703	-0.123735	0.190755	0.263035	1.17856	0.918776	0.665581	0.695607	0.0109711	0.6939		1	0	1	14	14	274
[Master Protein] Phosphatidylinositol-binding clathrin assembly protein OS=Mus musculus GN=Picalm PE=1 SV=1	Picalm	-0.36493	0.0475393	0.0346386			-0.570076	0.0512142	0.0139018	+		0.562922	0.00724119	0.0397155	+		NaN	-0.229482	-0.326501	-0.415038	-0.323673	NaN	-0.783682	NaN	-0.593525	-0.688603	NaN	-0.779231	NaN	NaN	-1.00827	-0.314636	NaN	-0.347019	NaN	NaN	-0.330827		0.0413056	0.192162	6	1	1	2
[Master Protein] Malonyl-CoA decarboxylase, mitochondrial OS=Mus musculus GN=Mlycd PE=1 SV=1	Mlycd	0.613594	0.265461	0.0961894			0.903907	0.154692	0.00286878	+		0.217694	0.216511	0.485208			-0.887525	-1.04307	-1.09433	-1.13493	-1.03996	-0.0622842	-0.839535	0.23967	-1.04333	-0.426369	0.0774788	-0.359328	0.113956	0.197358	-0.709744	-0.165059	0.929874	-0.249172	0.296617	-0.404066	0.0816387		0.947109	0.00807161	2	4	4	6
[Master Protein] ATP synthase subunit gamma, mitochondrial OS=Mus musculus GN=Atp5c1 PE=1 SV=1	Atp5c1	0.617161	0.163266	0.0228158	+		0.0294571	0.143078	0.883056			0.55579	0.103587	0.0226929	+		0.532014	0.451696	0.180035	0.372554	0.384075	1.48688	0.570749	1.01728	0.930037	1.00124	0.186413	0.18124	0.219566	1.01876	0.461678	1.23349	0.97343	1.12387	0.964278	0.551539	0.969322		0.961124	0.0050769	7	8	8	46
[Master Protein] Isoform LAMP-2B of Lysosome-associated membrane glycoprotein 2 OS=Mus musculus GN=Lamp2	Lamp2	1.44764	0.248715	0.106681			0.983814	0.522497	0.314526			-0.291637	0.669932	0.766663			0.148099	-3.28011	-1.71882	-2	-1.71271	0.325986	-0.695145	0.124807	-0.815917	-0.265067	0.0680184	-1.81876	0.228028	0.329462	-2.45121	-3.4021	-0.0536379	-2.13551	-0.0478285	0.536433	-1.02053		0.196233	0.140775	3	1	1	2
[Master Protein] Ferritin heavy chain OS=Mus musculus GN=Fth1 PE=1 SV=2	Fth1	0.477988	0.0585861	0.00790232			0.0148454	0.0496106	0.895844			0.20106	0.0219872	0.0106343			-0.522953	-0.729911	-0.248498	-0.397964	-0.474832	-0.149747	0	0.179549	-0.0171752	0.00315679	-0.398549	-0.330473	-0.517399	-0.646691	-0.406817	-0.198226	-0.227667	-0.273018	-0.343653	-0.252063	-0.258926		0.999998	1.75e-07	1	5	5	24
[Master Protein] Tuberin OS=Mus musculus GN=Tsc2 PE=1 SV=1	Tsc2	0.557668	0.0525192	0.0186256	+		0.0946472	0.0753545	0.584059			0.00360295	0.10898	0.991401			NaN	-0.229482	-0.0463929	0	-0.0919583	NaN	0.570749	NaN	0.360672	0.46571	NaN	0.171187	NaN	NaN	-0.165809	0.249978	NaN	-0.237395	NaN	NaN	0.00629185		1.7e-07	0.290227	8	1	1	1
[Master Protein] Probable D-lactate dehydrogenase, mitochondrial OS=Mus musculus GN=Ldhd PE=1 SV=1	Ldhd	0.659997	0.162321	0.0231755	+		0.197616	0.121109	0.313616			0.450779	0.0836026	0.025459			-0.0295443	-0.280108	-0.470891	0	-0.195136	0.872621	-0.0321804	0.555698	0.463307	0.464861	-0.0506261	-0.233797	-0.0299532	0.520603	-0.193823	0.779231	0.448862	0.492516	0.302986	0.242701	0.45326		0.698276	0.0734512	1	2	2	3
[Master Protein] Peroxiredoxin-5, mitochondrial OS=Mus musculus GN=Prdx5 PE=1 SV=2	Prdx5	0.729598	0.0281085	2.07871e-05	+		0.26735	0.107237	0.104402			0.447305	0.151146	0.0629045			0.0943274	0.261265	0.243114	0.342392	0.235275	0.963995	0.878321	1.03435	0.982825	0.964873	0.351472	0.39502	0.202493	0.840424	0.723715	1.4126	1	1.10549	0.847125	0.384429	0.949929		0.907711	0.015761	4	5	5	26
[Master Protein] Glutamate dehydrogenase 1, mitochondrial OS=Mus musculus GN=Glud1 PE=1 SV=1	Glud1	0.460329	0.0739516	0.00251133			-0.000309656	0.088982	0.997963			0.28386	0.0614869	0.0468717			0.112475	0.131706	-0.00916001	0.146841	0.0954654	0.670432	0.347165	0.717718	0.487864	0.555795	-0.0200378	0.0113153	-0.0813002	0.477854	0.0879477	0.532014	0.456557	0.366985	0.413076	0.126448	0.379016		1	2.26e-15	2	12	12	37
[Master Protein] Dihydroorotate dehydrogenase (quinone), mitochondrial OS=Mus musculus GN=Dhodh PE=2 SV=2	Dhodh	0.558399	0.0670786	0.00569728	+		0.099603	0.193198	0.715807			0.313103	0.132195	0.265832			-0.0597062	-0.180572	-0.548893	-0.38109	-0.292565	0.457583	0.304855	0.209923	0.0909737	0.265834	0.335791	-0.79886	-0.395409	0.268061	-0.374395	-0.243669	0.31982	-0.0713847	0.584963	0.0109711	0.12014		0.998021	0.000181037	5	6	6	9
[Master Protein] Acyl-CoA synthetase family member 2, mitochondrial OS=Mus musculus GN=Acsf2 PE=1 SV=1	Acsf2	0.627359	0.234487	0.10644			0.879521	0.178117	0.0164903	+		0.222045	0.128885	0.392739			0.066671	-0.783682	-0.421138	-0.678072	-0.454055	0.564498	-0.332575	0.712423	-0.251132	0.173303	0.933833	-0.0229004	0.531275	0.735454	-0.0503317	0.241758	0.82678	0.389946	0.757209	1.02186	0.64751		0.144968	0.151581	1	2	2	2
[Master Protein] Alpha-1-acid glycoprotein 2 OS=Mus musculus GN=Orm2 PE=1 SV=1	Orm2	0.0481109	0.166573	0.867815			-0.409807	0.192791	0.215054			0.189503	0.0914243	0.449897			-0.580097	0.179324	-0.164229	0.311586	-0.0633541	-0.368387	-0.319279	0.23967	0.387023	-0.0152431	-0.237395	-0.684904	-1.16746	0.109072	-0.385122	-0.0295443	-0.0536379	-0.425022	-0.534877	-0.375212	-0.283659		0.872763	0.0245021	4	2	2	4
[Master Protein] 28S ribosomal protein S10, mitochondrial OS=Mus musculus GN=Mrps10 PE=3 SV=1	Mrps10	0.659025	0.280373	0.181678			0.20304	0.1439	0.539857			0.205712	0.234648	0.522665			0.298341	-0.1686	-0.270358	-1.10692	-0.311883	1.06942	-0.121679	0.712423	-0.271597	0.347142	0.0680184	-0.168506	0.00984775	0.24275	-0.696324	-0.76651	0.747458	0.159941	0.482063	-0.138605	0.0968693		0.639655	0.0846136	4	1	1	2
[Master Protein] Chloride intracellular channel protein 5 OS=Mus musculus GN=Clic5 PE=1 SV=1	Clic5	0.276063	0.153916	0.565113			-0.179316	0.0660844	0.64797			0.219176	0.169819	0.313386			-0.887525	0.0418202	-0.0943274	1.14101	0.0502449	0.0886576	0.8314	0.318447	0.0667261	0.326308	-0.124627	0.0447383	-0.307181	-0.282808	0.0245224	0.314109	0.140373	0.485427	0.13465	-0.624032	0.0901051		0.999257	5.85e-05	1	3	3	5
[Master Protein] Stress-70 protein, mitochondrial OS=Mus musculus GN=Hspa9 PE=1 SV=3	Hspa9	0.619078	0.104588	0.0028007	+		0.164798	0.116063	0.311973			0.404475	0.0844949	0.0358101			0.130397	0.112209	-0.0463929	0.050626	0.0617098	1	0.428237	0.70711	0.587805	0.680788	0.0680184	0.11984	0.0485802	0.739984	0.156119	0.82397	0.663519	0.720958	0.67611	0.270358	0.630983		1	0	1	28	29	114
[Master Protein] 28S ribosomal protein S31, mitochondrial OS=Mus musculus GN=Mrps31 PE=2 SV=1	Mrps31	0.559584	0.112387	0.0257482	+		0.105748	0.201061	0.71925			0.194594	0.0578446	0.429588			0.490986	0.347165	-0.143909	0.342392	0.259159	0.963995	0.973233	0.905731	0.432011	0.818742	0.548011	0.140598	0.496676	0.992427	-0.353179	0.455883	0.715749	0.463947	0.719612	0.44231	0.5595		0.954238	0.00660737	1	2	2	3
[Master Protein] Pyruvate dehydrogenase E1 component subunit beta, mitochondrial OS=Mus musculus GN=Pdhb PE=1 SV=1	Pdhb	0.451494	0.0436686	0.000700635			-0.00142657	0.0654622	0.988289			0.282785	0.0958511	0.0609495			0.274362	0.216318	0.188072	0.411814	0.272642	0.816037	0.599038	0.794886	0.686584	0.724136	0.177643	0.20114	0.132104	0.541512	0.303676	0.744743	0.581448	0.756729	0.520832	0.166249	0.554		1	0	1	10	10	55
[Master Protein] Histone H4 OS=Mus musculus GN=Hist1h4a PE=1 SV=2	Hist1h4a	0.231843	0.065411	0.303489			-0.21874	0.0440976	0.257392			0.139819	0.118603	0.35194			0.258152	0.169925	-0.349584	-0.521953	-0.110865	0.317858	0.0520886	0.148523	-0.0345572	0.120978	-0.297266	-0.2205	-0.24731	-0.39752	-0.485427	-0.154171	0.0818771	0.00991539	-0.210679	-0.675871	-0.189786		0.999961	3.09e-06	1	3	3	33
[Master Protein] Isobutyryl-CoA dehydrogenase, mitochondrial OS=Mus musculus GN=Acad8 PE=1 SV=2	Acad8	0.495274	0.111738	0.0111323			0.0475682	0.108113	0.748878			0.391389	0.0842621	0.0339669			0.0851674	0.0105693	0.00910213	0.203872	0.0771778	0.889172	0.338802	0.674809	0.387023	0.572452	0.0295442	-0.11832	0.029344	0.587478	0.0956834	0.727185	0.595455	0.471143	0.610864	0.17603	0.516135		0.985035	0.00160223	2	10	10	24
[Master Protein] GrpE protein homolog 1, mitochondrial OS=Mus musculus GN=Grpel1 PE=1 SV=1	Grpel1	0.566035	0.117642	0.00839523	+		0.118437	0.122459	0.490371			0.406815	0.0455635	0.0237477			0.258152	0.234465	0.0970987	0.0255352	0.153813	1.06457	0.504994	0.809836	0.499987	0.719847	0.186413	0.130256	0.0485802	0.810589	0.185414	0.715359	0.784611	0.738954	0.666263	0.490139	0.679065		0.610885	0.0871952	1	1	1	2
[Master Protein] 28S ribosomal protein S35, mitochondrial OS=Mus musculus GN=Mrps35 PE=2 SV=2	Mrps35	0.397718	0.103391	0.0476089			-0.0496847	0.114103	0.78154			0.441302	0.141852	0.0619939			-0.415038	-0.0321804	0.0625414	-0.237499	-0.155544	0.225292	0.287577	-0.0621565	0.517984	0.242174	-0.385493	0.0447383	-0.517399	0.14367	-0.31166	0.504792	0.159356	0.678072	0.0386804	-0.200533	0.236073		0.0907781	0.168475	1	1	1	2
[Master Protein] SH3 domain-containing kinase-binding protein 1 OS=Mus musculus GN=Sh3kbp1 PE=1 SV=1	Sh3kbp1	0.128747	0.0527954	0.143778			-0.31658	0.0701977	0.014357			0.181128	0.121288	0.281015			0.314109	0.47478	0.266075	0.402098	0.364265	0.550693	0.313417	0.525827	0.582114	0.493013	0.0489095	-0.0344884	-0.20114	0.203931	0.221214	0.448758	-0.191141	0.561558	0.270854	0.0540399	0.228814		0.89342	0.0188365	9	4	4	12
[Master Protein] Cytochrome b-c1 complex subunit Rieske, mitochondrial OS=Mus musculus GN=Uqcrfs1 PE=1 SV=1	Uqcrfs1	0.591596	0.0585691	0.00141657	+		0.146388	0.0765959	0.26494			0.367737	0.119817	0.049464			-0.049582	0.160465	-0.104108	0.237039	0.0609534	0.695743	0.467126	0.658384	0.788945	0.652549	0.114712	0.150867	-0.0299532	0.444939	0.356144	0.801774	0.581448	0.912848	0.413076	0.166249	0.575079		1	0	1	13	13	72
[Master Protein] Aspartate aminotransferase, mitochondrial OS=Mus musculus GN=Got2 PE=1 SV=1	Got2	0.639648	0.102804	0.00183337	+		0.195307	0.111177	0.212165			0.385699	0.120228	0.0682221			-0.0395283	-0.0540398	-0.123872	-0.120854	-0.0845736	0.816037	0.347165	0.696423	0.360672	0.555074	-0.0713847	0.0336831	-0.0813002	0.592496	0.0801703	0.738914	0.616213	0.633872	0.515357	-0.0221958	0.496432		1	0	1	16	16	106
[Master Protein] 40S ribosomal protein S11 OS=Mus musculus GN=Rps11 PE=1 SV=3	Rps11	-0.00366518	0.104588	0.979029			-0.445161	0.0822745	0.00636479			0.199767	0.060494	0.118292			0.225175	0.420332	0.258462	0.146841	0.262702	-0.051715	0.504994	0.202389	0.38048	0.259037	-0.237395	-0.11832	0.123058	-0.437877	-0.241758	0.2824	-0.0646091	-0.0506261	-0.0806184	0	0.0173092		1	1.79e-08	1	5	5	14
[Master Protein] AP-2 complex subunit sigma OS=Mus musculus GN=Ap2s1 PE=1 SV=1	Ap2s1	0.46891	0.047357	0.493996			0.028794	0.139506	0.967104			0.209342	0.115356	0.656545			NaN	-0.95818	-0.689071	0.550197	-0.365685	NaN	0.197939	NaN	0.00851155	0.103225	NaN	-0.648835	NaN	NaN	-0.0249463	0.130397	NaN	-0.385493	NaN	NaN	-0.127548		0.770469	0.0532944	1	1	1	2
[Master Protein] NADH dehydrogenase [ubiquinone] 1 alpha subcomplex subunit 8 OS=Mus musculus GN=Ndufa8 PE=1 SV=3	Ndufa8	0.651755	0.0313718	0.000216976	+		0.212491	0.0927423	0.157763			0.382429	0.113999	0.0483461			-0.198226	-0.415038	-0.361266	-0.0931094	-0.26691	0.464963	0.355481	0.419376	0.29956	0.384845	-0.124627	-0.093867	-0.123735	0.341434	-0.271302	0.584963	0.409762	0.506591	0.277338	-0.138605	0.32801		0.999998	1.02e-07	1	4	4	24
[Master Protein] Peflin OS=Mus musculus GN=Pef1 PE=2 SV=1	Pef1	0.368184	0.152659	0.296299			-0.070093	0.0656393	0.763721			0.183018	0.0189678	0.353655			NaN	-0.156725	-0.562314	-0.120854	-0.279965	NaN	-0.217098	NaN	0.393536	0.0882192	NaN	-0.496831	NaN	NaN	-0.203284	-0.209453	NaN	-0.124627	NaN	NaN	-0.16704		0.683801	0.0778225	1	1	1	2
[Master Protein] ATP synthase F(0) complex subunit B1, mitochondrial OS=Mus musculus GN=Atp5f1 PE=1 SV=1	Atp5f1	0.598964	0.11715	0.00529748	+		0.162152	0.104718	0.274733			0.414517	0.0882541	0.0267703			0.148099	0.131706	0.114072	0.280108	0.168496	1.14487	0.504994	0.738703	0.68127	0.76746	0.177643	0.278102	0.076962	0.757962	0.36257	1.01455	0.784611	0.791635	0.733826	0.401205	0.745165		1	7.24e-17	1	10	10	66
[Master Protein] Tripartite motif-containing protein 7 OS=Mus musculus GN=Trim7 PE=4 SV=2	Trim7	-0.0955797	0.584099	0.928667			-0.530057	0.0684568	0.341534			0.83725	0.218229	0.243257			NaN	-0.306103	0.740613	-0.331622	0.0342962	NaN	-1.22948	NaN	1.10692	-0.0612835	NaN	-0.648835	NaN	NaN	-0.342687	0.829466	NaN	-0.146486	NaN	NaN	0.34149		0.552168	0.0967225	4	1	1	1
[Master Protein] Fatty acid-binding protein, heart OS=Mus musculus GN=Fabp3 PE=1 SV=5	Fabp3	0.555097	0.0804999	0.00585055	+		0.841644	0.180519	0.0106219	+		0.429445	0.228376	0.22352			-0.100929	0.197939	0.310929	0.290677	0.174654	0.905535	0.570749	0.567475	0.875245	0.729751	0.601451	1.0774	0.604591	1.10205	1.69599	2.37363	1.12597	1.56156	1.26434	0.903215	1.44574		1	2.03e-11	1	6	6	50
[Master Protein] Catenin alpha-1 OS=Mus musculus GN=Ctnna1 PE=1 SV=1	Ctnna1	0.229977	0.133961	0.362306			-0.203111	0.126996	0.391402			0.258524	0.141584	0.25873			-0.7176	0.0210616	-0.104108	0	-0.200162	0	-0.241973	-0.108253	0.469485	0.0298149	-0.736966	-0.344828	-0.730393	-0.101695	-0.102483	0.0384741	-0.303616	0.389946	-0.415038	-0.43351	-0.144749		0.00157241	0.247325	1	3	3	6
[Master Protein] Isovaleryl-CoA dehydrogenase, mitochondrial OS=Mus musculus GN=Ivd PE=1 SV=1	Ivd	0.257568	0.0732149	0.0723704			-0.174933	0.0303854	0.0710781			0.104462	0.0484119	0.140759			0.182864	0.0314783	-0.154034	-0.163499	-0.0257975	0.412495	0.0924462	0.339206	0.0829363	0.231771	-0.157541	-0.207325	-0.235628	-0.101695	-0.301464	0.0759488	-0.0319429	-0.146486	-0.139858	-0.239007	-0.096269		1	0	1	12	12	37
[Master Protein] ATP synthase subunit delta, mitochondrial OS=Mus musculus GN=Atp5d PE=1 SV=1	Atp5d	0.82453	0.113269	0.00203149	+		0.39352	0.111166	0.0451055			0.282173	0.143756	0.202325			-0.428094	-0.563901	-0.483602	-0.149143	-0.406185	0.714439	0.0824622	0.482942	0.393536	0.418345	-0.0924462	-0.093867	-0.259087	0.466965	-0.0848889	0.337441	0.629888	0.311944	0.401251	-0.332983	0.269508		0.999988	7.79e-07	1	3	3	19
[Master Protein] Short/branched chain specific acyl-CoA dehydrogenase, mitochondrial OS=Mus musculus GN=Acadsb PE=1 SV=1	Acadsb	0.128834	0.132025	0.433115			-0.299637	0.0365348	0.000462212			0.225709	0.0435722	0.00750573			0.156869	0.150942	0.122484	0.203872	0.158542	0.702002	-0.0106473	0.304441	0.153709	0.287376	-0.261046	-0.18133	-0.14543	-0.0151864	-0.102483	0.00971519	0.250696	0.00991539	0.141774	0.0109711	0.0846144		0.977427	0.00268865	2	8	8	15
[Master Protein] Protein FAM210A OS=Mus musculus GN=Fam210a PE=2 SV=1	Fam210a	0.584439	0.0727325	0.0137098	+		0.15765	0.0901522	0.391617			0.379435	0.154572	0.0944632			0.274362	0.577873	-0.123872	0.111508	0.209968	0.889172	0.647247	0.658384	0.982825	0.794407	0.123872	0.268703	0.23644	0.556998	0.652077	1.06667	0.759949	1.0585	0.733826	0.116324	0.747053		0.872029	0.0248644	1	2	2	5
[Master Protein] Lipoamide acyltransferase component of branched-chain alpha-keto acid dehydrogenase complex, mitochondrial OS=Mus musculus GN=Dbt PE=1 SV=2	Dbt	0.156911	0.148249	0.404053			-0.269869	0.0641714	0.0174041			0.203459	0.051971	0.0586499			0.345135	0.234465	0.318271	0.192645	0.272629	0.883676	0.102362	0.489147	0.242977	0.42954	-0.030162	-0.18133	-0.0198996	0.261775	-0.0165829	0.298341	0.277007	0.00991539	0.309328	0.136502	0.206219		1	3.19e-11	1	8	8	24
[Master Protein] Cytochrome c oxidase subunit 5A, mitochondrial OS=Mus musculus GN=Cox5a PE=1 SV=2	Cox5a	0.730289	0.0788719	0.000238402	+		0.305378	0.0920457	0.036546			0.408549	0.122712	0.0443948			-0.0196288	0.0314783	-0.0369942	0.0630097	0.00946624	0.894647	0.534589	0.891747	0.638039	0.739756	0.229482	0.109347	0.185215	0.694034	0.356144	1.05264	0.820831	0.864485	0.636309	0.242701	0.723394		0.999994	4.36e-07	1	4	4	72
[Master Protein] Optic atrophy 3 protein homolog OS=Mus musculus GN=Opa3 PE=1 SV=1	Opa3	0.514197	0.0417305	0.00322951	+		0.0898506	0.12929	0.64189			0.475327	0.177225	0.0886199			0.67929	0.713437	0.451107	0.927355	0.692797	1.29734	1.28323	1.12082	1.1266	1.20699	0.22097	0.942053	0.793169	0.969466	0.987581	1.8404	1.28135	1.44945	1.07263	0.646057	1.25797		0.927919	0.0114118	1	1	2	4
[Master Protein] Protein FAM162A OS=Mus musculus GN=Fam162a PE=2 SV=1	Fam162a	0.730411	0.19581	0.051551			0.306699	0.202268	0.355995			0.296508	0.0888241	0.264284			0.360402	-0.345996	-0.522421	-0.397964	-0.226495	1.01012	0.0924462	0.759387	0.153709	0.503917	0.343653	-0.194269	0.113956	0.73091	-0.59323	0.0759488	0.581448	0.246356	0.595379	0.384429	0.376712		0.999999	7.89e-08	1	4	4	9
[Master Protein] Platelet endothelial cell adhesion molecule OS=Mus musculus GN=Pecam1 PE=1 SV=1	Pecam1	0.247102	0.114508	0.218524			-0.175869	0.0758228	0.261109			0.225172	0.129613	0.216679			-0.302563	0.216318	0.14743	0.18133	0.0606288	0.198981	0.0314783	0.34606	0.654403	0.307731	-0.425022	-0.0114048	-0.134542	-0.0775829	0.0723508	0.298341	-0.132248	0.52745	0.13465	-0.278535	0.109932		0.0117774	0.217971	5	2	2	3
[Master Protein] Alanine aminotransferase 1 OS=Mus musculus GN=Gpt PE=2 SV=3	Gpt	0.540744	0.127511	0.0308569	+		0.11805	0.126465	0.561877			0.384881	0.0772217	0.0486747			-0.339089	-0.0321804	0.0885367	0.247927	-0.00870122	0.86148	0.347165	0.69105	0.228477	0.532043	0.151008	0.28744	-0.434937	0.365086	0.178146	0.703436	0.336596	0.456715	0.685891	0.288505	0.494229		0.934966	0.00980461	1	3	3	7
[Master Protein] MICOS complex subunit Mic27 OS=Mus musculus GN=Apool PE=2 SV=1	Apool	0.514149	0.0682894	0.00149484	+		0.0914973	0.0581808	0.321278			0.336823	0.0802576	0.0160841			0.0943274	-0.0987782	-0.104108	0.0381351	-0.017606	0.695743	0.313417	0.513704	0.463307	0.496543	-0.103094	0.0665977	0.104796	0.292936	0.00822052	0.597902	0.516678	0.456715	0.407175	0.0751014	0.410714		0.999999	6.53e-08	2	7	7	20
[Master Protein] D-beta-hydroxybutyrate dehydrogenase, mitochondrial OS=Mus musculus GN=Bdh1 PE=1 SV=2	Bdh1	0.60452	0.221291	0.074537			0.184815	0.10098	0.295249			0.253664	0.180646	0.304848			0	0.0105693	0.250808	0.487266	0.187161	1.39329	0.313417	1.03435	0.425669	0.79168	0.186413	0.351165	0.076962	0.562123	0.683215	1.30625	0.734858	0.254719	0.656347	0.17603	0.62564		0.999455	3.72e-05	2	4	4	11
[Master Protein] Histone H1.2 OS=Mus musculus GN=Hist1h1c PE=1 SV=2	Hist1h1c	0.365831	0.0755009	0.0255704			-0.0520421	0.0533834	0.628268			0.196494	0.0921244	0.137419			0.0573332	0.428237	0.273648	0.43105	0.297567	0.816037	0.412383	0.70711	0.718062	0.663398	0.0489095	0.403633	0.19388	0.311314	0.269888	0.504792	0.168754	0.52745	0.747901	0.261198	0.442019		0.990304	0.00103497	4	3	5	18
[Master Protein] Citrate lyase subunit beta-like protein, mitochondrial OS=Mus musculus GN=Clybl PE=1 SV=2	Clybl	0.492011	0.167345	0.058053			0.0746743	0.12939	0.690144			0.433806	0.0663584	0.0284369			0.352789	0.150942	-0.0558532	0.13516	0.145759	1.10764	0.296241	0.799886	0.347313	0.637771	0.203795	-0.0114048	0.285909	0.726352	-0.102483	0.685364	0.715749	0.797371	0.705257	0.367457	0.654239		1	6.39e-09	1	6	6	16
[Master Protein] Isoform 2 of Tropomyosin beta chain OS=Mus musculus GN=Tpm2	Tpm2	0.434359	0.0910651	0.0534022			0.0175692	0.107012	0.927989			0.119609	0.100605	0.487154			-0.402098	0.141356	0.227601	0.18133	0.0370469	0.404842	0.541894	0.717718	0.221172	0.471406	-0.00998409	0.0665977	0	0.477854	-0.261387	-0.069902	0.223896	0.405053	-0.105709	0.417788	0.174225		0.992641	0.000793809	2	3	43	538
[Master Protein] Cytochrome c oxidase subunit 6A, mitochondrial OS=Mus musculus GN=Cox6a1 PE=2 SV=1	Cox6a1	0.601195	0.0131769	0.000694448	+		0.185546	0.117582	0.311062			0.275834	0.0890048	0.132869			-0.220769	0.0105693	-0.065376	0.226068	-0.0123769	0.557612	0.584963	0.630585	0.582114	0.588818	-0.103094	0.220769	0.0196287	0.656191	0.0723508	0.604328	0.42553	0.726982	0.321928	0.166249	0.449003		0.784811	0.0469753	2	1	1	3
[Master Protein] Magnesium transporter protein 1 OS=Mus musculus GN=Magt1 PE=4 SV=1	Magt1	-0.505173	0.348662	0.429167			-0.920783	0.256662	0.110928			0.231228	0.348842	0.645754			0.10343	1.97863	1.44441	1.95087	1.36933	0.611804	2.05209	0.268817	0.523933	0.864161	0.335791	0.0336831	0.123058	0.170764	1.57946	1.70941	-0.0319429	1.5309	-0.0889338	0.27946	0.679778		0.540245	0.0975637	6	2	2	4
[Master Protein] Mitochondrial fission process protein 1 OS=Mus musculus GN=Mtfp1 PE=1 SV=1	Mtfp1	0.7291	0.3018	0.112052			0.31367	0.217346	0.355696			0.267602	0.143663	0.385121			0.10343	0	-0.0943274	0.70044	0.177386	1.83039	0.355481	1.05959	0.38048	0.906485	0.105493	0.462527	-0.156402	0.865515	1.17815	1.22517	0.879248	0.39752	0.898503	0.392842	0.758657		0.984206	0.00172429	1	2	2	4
[Master Protein] Transmembrane protein 11, mitochondrial OS=Mus musculus GN=Tmem11 PE=2 SV=1	Tmem11	0.0902616	0.191132	0.81632			-0.322603	0.164025	0.367903			0.0107212	0.167115	0.968338			-0.339089	0.534589	0.250808	1.09954	0.386461	0	0.70044	0.232291	0.97416	0.476723	-0.179909	0.412195	-0.282934	-0.228701	0.598637	0.165586	-0.0536379	0.756729	-0.256775	-0.239007	0.0745789		0.746456	0.0628225	2	1	1	3
[Master Protein] Aspartate aminotransferase, cytoplasmic OS=Mus musculus GN=Got1 PE=1 SV=3	Got1	0.495223	0.0771055	0.00332926			0.0841713	0.0483696	0.321012			0.189054	0.110026	0.197095			-0.132638	-0.332575	-0.361266	-0.177998	-0.251119	0.350099	0.0314783	0.42586	0.168976	0.244103	-0.157541	-0.247218	-0.178597	0.0299015	-0.281286	0.0384741	0.385784	0.0295442	0.0462937	-0.389567	0.0221058		1	5.79e-11	2	12	12	97
[Master Protein] Mitochondrial 2-oxoglutarate/malate carrier protein OS=Mus musculus GN=Slc25a11 PE=1 SV=3	Slc25a11	0.479379	0.0402466	9.82104e-05			0.0701336	0.0950747	0.584763			0.420118	0.113846	0.0350695			0.241758	0.197939	0.122484	0.192645	0.188707	0.651153	0.549162	0.769619	0.702408	0.668085	0.159941	0.0557094	0.132104	0.656191	0.290256	1.06201	0.479397	0.869939	0.615989	0.367457	0.678958		0.798111	0.0432366	3	4	4	18
[Master Protein] Histidine triad nucleotide-binding protein 2, mitochondrial OS=Mus musculus GN=Hint2 PE=1 SV=1	Hint2	0.635415	0.156262	0.02089	+		0.227855	0.0633463	0.0913398			0.181596	0.0711911	0.126696			0.258152	-0.0762356	-0.195256	0.012824	-0.00012892	1.06457	0.216318	0.754244	0.506011	0.635286	0.343653	0.0225426	0.150026	0.422571	0.199841	0.648528	0.48693	0.343653	0.401251	0.166249	0.409322		0.999398	4.33e-05	1	3	3	9
[Master Protein] Complement component 1 Q subcomponent-binding protein, mitochondrial OS=Mus musculus GN=C1qbp PE=1 SV=1	C1qbp	0.548072	0.0659888	0.00325564	+		0.141762	0.103688	0.382957			0.333372	0.115033	0.0903629			-0.00978106	0.304855	0.114072	0.372554	0.195425	0.921715	0.549162	0.754244	0.748868	0.743497	0.237943	0.268703	0	0.670499	0.508791	0.940294	0.616213	0.88618	0.695607	0.214505	0.67056		0.993271	0.000716684	2	5	5	22
[Master Protein] NADH dehydrogenase [ubiquinone] 1 alpha subcomplex subunit 12 OS=Mus musculus GN=Ndufa12 PE=2 SV=2	Ndufa12	0.401209	0.061853	0.00487862			-0.00253259	0.0719922	0.9814			0.425608	0.148946	0.050385			-0.266939	-0.121679	-0.216318	0	-0.151234	0.24257	0.338802	0.0512254	0.367305	0.249976	-0.35973	0.0336831	-0.331844	-0.0775829	-0.0333586	0.67319	0.294285	0.581642	0.0233325	-0.213244	0.271841		1	1.65e-11	2	8	8	29
[Master Protein] E3 ISG15--protein ligase Herc6 OS=Mus musculus GN=Herc6 PE=2 SV=1	Herc6	-0.40666	0.0030884	0.0413144			-0.809512	0.221573	0.128055			0.198699	0.0888336	0.745454			NaN	-0.458106	-0.281413	-0.597902	-0.445807	NaN	-0.858644	NaN	-0.846291	-0.852467	NaN	-0.759866	NaN	NaN	-1.75077	-1.25526	NaN	-0.857981	NaN	NaN	-1.05662		1.49e-06	0.284875	1	1	1	1
[Master Protein] Troponin I, slow skeletal muscle OS=Mus musculus GN=Tnni1 PE=2 SV=3	Tnni1	0.35934	0.157866	0.325513			-0.0434265	0.175851	0.899947			0.223276	0.266978	0.549577			0.397877	0.770518	-0.562314	0.301169	0.226813	0.850253	0.0824622	0.85858	0.553317	0.586153	0.237943	0.11984	-0.344334	0.037281	0.866201	0.812914	0.918776	-0.720477	0.334419	0.687676	0.406662		0.82015	0.0382373	4	5	6	33
[Master Protein] Myosin-11 OS=Mus musculus GN=Myh11 PE=1 SV=1	Myh11	0.412394	0.0835641	0.115039			0.0109187	0.186901	0.971605			0.0839915	0.181438	0.78037			0.182864	0.745427	1.03161	0.258734	0.554659	0.905535	1.25239	0.882348	0.827939	0.967053	0.492516	0.759508	-0.20114	1.01876	0.758242	1.08517	0.401814	1.13297	0.076351	0.551539	0.649569		0.0314997	0.199299	2	1	36	83
[Master Protein] 6-phosphofructo-2-kinase/fructose-2,6-bisphosphatase 1 OS=Mus musculus GN=Pfkfb1 PE=2 SV=2	Pfkfb1	0.359654	0.0379853	0.00382192			-0.041812	0.0780751	0.72563			0.118556	0.048533	0.282011			-0.363963	-0.065095	-0.216318	-0.120854	-0.191558	0.251132	0.216318	0.0512254	0.153709	0.168096	-0.285091	0.0665977	-0.156402	-0.417558	-0.374395	-0.0295443	0.0517151	-0.191224	-0.16601	-0.239007	-0.114814		0.732281	0.0661941	4	5	5	12
[Master Protein] Protein TBRG4 OS=Mus musculus GN=Tbrg4 PE=2 SV=1	Tbrg4	1.18497	0.473389	0.0778785			0.78511	0.367267	0.142953			-0.0389795	0.308506	0.943839			-0.0395283	-0.332575	-0.18484	0.192645	-0.0910746	2.05727	-0.345996	1.81725	0.847048	1.09389	1.41255	-0.106042	0	1.92838	0.235289	-0.209453	1.23289	-0.11382	1.45658	0.909092	0.655056		0.901658	0.0170427	5	4	4	6
[Master Protein] Protein Coq10a OS=Mus musculus GN=Coq10a PE=4 SV=1	Coq10a	0.429511	0.057143	0.0100579			0.0297573	0.101832	0.852181			0.367034	0.187538	0.162524			-0.363963	-0.458106	-0.795986	-0.449803	-0.516965	-0.0101957	-0.254573	-0.127112	0.0420641	-0.0874541	-0.80487	-0.2205	-0.235628	-0.544006	-0.631032	-0.100929	0.369573	0.168819	-0.174834	-0.863498	-0.120174		0.896425	0.0183188	1	2	2	4
[Master Protein] Fatty acid-binding protein, adipocyte OS=Mus musculus GN=Fabp4 PE=1 SV=3	Fabp4	0.771285	0.0565281	0.000222914	+		0.372932	0.12204	0.0613047			0.338871	0.100001	0.090972			0.0851674	0.0924462	0.38272	0.280108	0.21011	1.12172	0.819428	0.942373	1.04206	0.981395	0.39752	0.662367	0.202493	1.01129	0.641546	1.20417	0.879248	1.15101	0.743225	0.631913	0.921914		0.999972	1.95e-06	1	3	3	43
[Master Protein] Protein QIL1 OS=Mus musculus GN=Qil1 PE=2 SV=1	Qil1	0.464924	0.0223092	7.57358e-05			0.0678955	0.0820965	0.557447			0.362561	0.10341	0.0395628			-0.363963	-0.359542	-0.349584	-0.192645	-0.316434	0.126377	0.112209	0.224873	0.130502	0.148491	-0.0924462	-0.0461702	-0.270961	-0.264546	-0.568568	0.191426	0.3614	0.295824	0	-0.278535	0.114023		0.770469	0.0529905	1	1	1	9
[Master Protein] Erlin-2 OS=Mus musculus GN=Erlin2 PE=1 SV=1	Erlin2	0.360712	0.0735963	0.0665589			-0.0357038	0.148638	0.877627			0.266795	0.0991214	0.218403			0.345135	0.549162	0.0799235	-0.065888	0.227083	0.529733	0.719892	0.373153	0.728403	0.587795	0.177643	0.527015	-0.395409	0.150492	0.497156	0.691413	0.250696	0.762605	0.270854	0.315305	0.458175		0.999968	2.36e-06	2	3	4	8
[Master Protein] Cytochrome b-c1 complex subunit 6, mitochondrial OS=Mus musculus GN=Uqcrh PE=1 SV=2	Uqcrh	0.502268	0.0577216	0.00565679	+		0.106938	0.10116	0.51248			0.339828	0.112746	0.0796968			0.2824	0.363748	-0.0183785	0.43105	0.264705	0.821797	0.70044	0.924169	0.621488	0.766973	0.229482	0.18124	0.185215	0.753488	0.508791	1.16123	0.623067	0.702734	0.685891	0.384429	0.711471		1	1.63e-09	1	5	5	17
[Master Protein] Long-chain specific acyl-CoA dehydrogenase, mitochondrial OS=Mus musculus GN=Acadl PE=1 SV=2	Acadl	0.863544	0.113007	0.000765129	+		0.640594	0.132809	0.00757588	+		0.544178	0.142554	0.0370468	+		-0.198226	-0.192645	-0.0463929	-0.0391706	-0.119109	1.04008	0.40439	0.754244	0.77903	0.744435	0.287697	0.51911	0.150026	1.00377	0.646821	1.45943	1.18274	1.23794	0.919382	0.528819	1.06566		1	0	1	15	15	121
[Master Protein] MCG115977 OS=Mus musculus GN=Gm10108 PE=3 SV=1	Gm10108	0.40857	0.0571279	0.00284615			0.0182774	0.0806144	0.875047			0.427356	0.164335	0.0702085			0.165586	0.420332	0.318271	0.301169	0.30134	0.769116	0.758027	0.513704	0.798793	0.70991	0.177643	0.412195	0.0485802	0.546692	0.412975	1.14369	0.722147	1.09621	0.646363	0.126448	0.746973		0.9855	0.00157269	2	8	8	50
[Master Protein] Metabotropic glutamate receptor 5 OS=Mus musculus GN=Grm5 PE=1 SV=2	Grm5	0.389299	0.150891	0.108691			0.00140164	0.222646	0.996387			0.228527	0.1556	0.473311			-1.10093	-1.53287	-1.09433	-1.41504	-1.28579	-1.31686	-0.48755	-0.790077	-0.991488	-0.896493	-1.09245	-0.434096	-1.38247	-1.64669	-1.86625	-0.905673	-0.590237	-0.876128	-1.54628	-1.361	-1.05586		5.53e-06	0.279442	4	1	1	2
[Master Protein] PGC-1 and ERR-induced regulator in muscle protein 1 OS=Mus musculus GN=Perm1 PE=1 SV=2	Perm1	0.749908	0.0729861	0.000441254	+		0.363527	0.117571	0.0577737			0.328512	0.153827	0.167587			-0.198226	-0.0321804	0.0537713	0.111508	-0.0162817	0.927068	0.519868	0.774708	0.712863	0.733627	0.0774788	0.210988	0.132104	0.744499	0.571157	1.08056	0.747458	0.928615	0.526287	0.0958601	0.675757		1	1.12e-10	1	7	7	15
[Master Protein] CDGSH iron-sulfur domain-containing protein 3, mitochondrial OS=Mus musculus GN=Cisd3 PE=1 SV=1	Cisd3	0.325035	0.0981869	0.0878244			-0.0599428	0.132859	0.767694			0.310239	0.112609	0.149767			0.314109	0.150942	0.0885367	-0.222392	0.0827987	0.72677	0.207158	0.297386	0.400021	0.407834	-0.179909	0.0774045	-0.295007	0.562123	-0.0503317	0.434403	0.369573	0.581642	0.430634	-0.15078	0.333095		0.778259	0.0488872	3	1	1	2
[Master Protein] Perilipin-3 OS=Mus musculus GN=Plin3 PE=1 SV=1	Plin3	0.467657	0.193645	0.132018			0.0827835	0.0931768	0.652197			0.331599	0.0679952	0.0330625			-0.0196288	-0.241973	-0.57586	-0.657608	-0.373767	0.60514	-0.180572	0.318447	-0.367457	0.0938898	-0.321928	-0.194269	-0.259087	-0.0228399	-0.656795	-0.187085	0.196589	-0.0609681	0.211148	0.0433926	0.0406151		0.999979	1.38e-06	1	5	5	7
[Master Protein] Mitochondrial uncoupling protein 3 OS=Mus musculus GN=Ucp3 PE=2 SV=1	Ucp3	0.633685	0.175033	0.128218			0.829915	0.114404	0.0272829	+		0.492993	0.10532	0.0219582			0.623437	-0.293047	0.696219	1.11746	0.536017	1.48688	0.739086	1.54084	0.912003	1.1697	1.43848	1.03922	1.20249	1.79978	1.34969	1.84854	2.21258	1.92075	1.83838	1.47437	1.85893		0.00507748	0.231414	1	1	1	4
[Master Protein] Protein preY, mitochondrial OS=Mus musculus GN=Pyurf PE=3 SV=1	Pyurf	0.54755	0.0105454	0.0109591	+		0.162942	0.0439132	0.292905			0.260317	0.172177	0.226444			-0.363963	0.0924462	0.130848	0.352516	0.0529617	0.611804	0.606024	0.619314	0.564905	0.600512	0.105493	0.210988	0.113956	0.292936	0.356144	0.851243	0.501881	0.944212	0.0837684	0	0.476221		0.889957	0.0200985	1	1	1	2
[Master Protein] Elongation factor Tu OS=Mus musculus GN=Gm9755 PE=3 SV=1	Gm9755	0.512591	0.0113442	6.11147e-06	+		0.128539	0.0622583	0.169108			0.367104	0.144315	0.0701157			-0.198226	-0.0430688	-0.143909	-0.120854	-0.126515	0.420108	0.363748	0.393145	0.367305	0.386077	-0.124627	-0.0579473	-0.113009	0.24912	0.0565835	0.744743	0.471824	0.601451	0.190684	-0.163058	0.369128		0.930696	0.0107703	3	10	10	65
[Master Protein] Prothymosin alpha OS=Mus musculus GN=Ptma PE=1 SV=2	Ptma	0.229751	0.0648945	0.0470563			-0.154199	0.0738361	0.184771			0.306017	0.0683251	0.0262158			0	0.169925	0.188072	-0.0129391	0.0862646	0.284881	0.304855	0.156342	0.517984	0.316015	-0.135515	0.0225426	-0.331844	0.164038	-0.0588937	0.249978	0.26829	0.463947	-0.0157673	0.223965	0.238083		0.999975	1.75e-06	1	3	3	12
[Master Protein] 28S ribosomal protein S14, mitochondrial OS=Mus musculus GN=Mrps14 PE=2 SV=1	Mrps14	0.318386	0.30932	0.457259			-0.0630165	0.208272	0.844009			0.331842	0.148557	0.279417			0.504792	0.0418202	-0.337996	-0.163499	0.0112793	1.07425	-0.133267	0.789867	-0.412195	0.329665	-0.261046	-0.0461702	0.496676	0.359209	-0.807355	0.306246	0.643435	-0.334419	0.302986	0.482277	0.280105		0.265717	0.132388	2	1	1	3
[Master Protein] Protein Gm8994 OS=Mus musculus GN=Gm8994 PE=3 SV=2	Gm8994	-0.379805	0.253797	0.270433			-0.761072	0.298492	0.0922908			0.240459	0.161826	0.544132			0.306246	0.693897	0.81516	0.668378	0.620921	0.0301619	0.745427	-0.492396	0.68127	0.241116	-0.536053	0.611228	-0.545968	-0.933573	0.703607	-0.220769	0.401814	0.568284	0.141774	-0.389567	0.100307		0.15558	0.149774	3	2	3	10
[Master Protein] Cytochrome c oxidase subunit 6B1 OS=Mus musculus GN=Cox6b1 PE=1 SV=2	Cox6b1	0.454204	0.0997963	0.014019			0.0731937	0.0678738	0.502251			0.331788	0.130555	0.0784473			0.0479345	0.278859	-0.0276564	0.123382	0.10563	0.564498	0.504994	0.863365	0.30648	0.559834	-0.0403578	0.0987781	0.176498	0.416924	0.242276	0.7849	0.778485	0.442143	0.558587	-0.0110552	0.510612		0.999999	8.39e-08	1	5	5	27
[Master Protein] NADH dehydrogenase [ubiquinone] iron-sulfur protein 4, mitochondrial OS=Mus musculus GN=Ndufs4 PE=4 SV=1	Ndufs4	0.437075	0.0513967	0.00258157			0.0561708	0.0975183	0.692637			0.332347	0.125021	0.0976846			0.148099	0.412383	0.227601	0.402098	0.297545	0.833246	0.577873	0.819717	0.707645	0.734621	0.132974	0.351165	0.0955776	0.65139	0.537474	1.11248	0.574393	0.847997	0.615989	0.27946	0.686063		0.787569	0.0462752	2	6	6	39
[Master Protein] NADP-dependent malic enzyme, mitochondrial OS=Mus musculus GN=Me3 PE=1 SV=2	Me3	0.497129	0.0506207	0.000406631			0.116662	0.0753609	0.288636			0.215039	0.0788133	0.11577			-0.143364	0.0210616	-0.113956	-0.0129391	-0.0622995	0.358048	0.321928	0.482942	0.5764	0.434829	-0.135515	0.0336831	-0.0400775	0.365086	0.0486347	0.434403	0.294285	0.456715	0.183797	-0.0221958	0.269401		0.999997	2.74e-07	3	6	6	14
[Master Protein] Retinol-binding protein 4 OS=Mus musculus GN=Rbp4 PE=3 SV=1	Rbp4	-0.356434	0.195512	0.378002			-0.735187	0.231173	0.103875			0.538806	0.200284	0.153768			0.26628	0.197939	1.42414	0.226068	0.528607	-0.435502	0.584963	0.432315	0.106915	0.172173	0.0197633	-1.15579	-0.307181	0.0736228	0.336691	1.17856	0	0.105493	-0.0157673	0.392842	0.332226		0.141344	0.152488	2	1	1	2
[Master Protein] 40S ribosomal protein S15a OS=Mus musculus GN=Rps15a PE=1 SV=2	Rps15a	0.262208	0.146526	0.197315			-0.116299	0.119622	0.495328			0.0481944	0.109661	0.797243			0.0943274	-0.180572	-0.164229	-0.0391706	-0.0724112	0.60514	-0.065095	0.3254	-0.106259	0.189797	-0.0713847	0.0447383	-0.14543	-0.061729	-0.709744	-0.243669	0.336596	-0.35973	-0.183712	-0.252063	-0.140516		0.461994	0.108871	4	1	1	3
[Master Protein] Aldehyde dehydrogenase, mitochondrial OS=Mus musculus GN=Aldh2 PE=1 SV=1	Aldh2	0.557732	0.125439	0.0264167	+		0.180221	0.0921043	0.296031			0.14728	0.0652541	0.276804			0.174251	-0.110183	-0.384918	-0.29956	-0.155102	0.62504	0.0210616	0.630585	0.33383	0.402629	-0.0609681	-0.168506	0	0.422571	-0.0675068	0.174251	0.3614	-0.0200378	0.302986	0.0433926	0.172398		1	1.05e-10	1	8	8	43
[Master Protein] Hexokinase-2 OS=Mus musculus GN=Hk2 PE=2 SV=1	Hk2	0.544954	0.0786887	0.0010859	+		0.167789	0.0730232	0.117847			0.194789	0.0655981	0.113834			0.0289513	-0.0540398	-0.0276564	-0.0524674	-0.0263031	0.72677	0.347165	0.613645	0.387023	0.518651	0.0680184	0.0225426	0.0196287	0.455994	0.141246	0.383004	0.3614	0.52745	0.334419	0.0751014	0.336275		0.966708	0.00437511	3	25	25	84
[Master Protein] Methylcrotonoyl-CoA carboxylase beta chain, mitochondrial OS=Mus musculus GN=Mccc2 PE=1 SV=1	Mccc2	0.305097	0.0578	0.014338			-0.0717811	0.0473687	0.397602			0.237127	0.109892	0.114274			0.0193654	0.304855	0.188072	0.215013	0.181826	0.598446	0.313417	0.584963	0.450869	0.486924	-0.00998409	0.18124	-0.0198996	0.24275	0.156119	0.617095	0.277007	0.574978	0.334419	-0.0676387	0.347172		1	0	1	13	13	33
[Master Protein] Pyruvate dehydrogenase E1 component subunit alpha, somatic form, mitochondrial OS=Mus musculus GN=Pdha1 PE=1 SV=1	Pdha1	0.323613	0.0313125	0.0025427			-0.0530203	0.0496174	0.523198			0.273078	0.104323	0.0674191			0.208399	0.287577	0.0537713	0.280108	0.207464	0.486878	0.549162	0.624961	0.463307	0.531077	0.00991539	0.0987781	0.104796	0.323438	0.235289	0.76209	0.42553	0.492516	0.424805	0.0326663	0.427522		1	0	1	15	16	92
[Master Protein] NADH-ubiquinone oxidoreductase chain 1 OS=Mus musculus GN=Mtnd1 PE=1 SV=3	Mtnd1	0.72503	0.179556	0.0334745	+		0.348825	0.10335	0.115823			0.246721	0.0260196	0.0721617			0.066671	-0.661198	-0.174498	-0.503574	-0.31815	0.72677	0.131706	0.794886	-0.02584	0.40688	0.254719	-0.106042	-0.0813002	0.347384	-0.261387	0.321928	0.250696	0.303907	0.334419	0.17603	0.277396		0.926217	0.0118717	1	1	1	7
[Master Protein] Branched-chain-amino-acid aminotransferase, mitochondrial OS=Mus musculus GN=Bcat2 PE=2 SV=2	Bcat2	0.42699	0.0982651	0.0176353			0.0513532	0.0321425	0.495684			0.21802	0.0752913	0.0444066			-0.121991	-0.20482	-0.433416	-0.207442	-0.241917	0.457583	-0.0874628	0.23967	0.130502	0.185073	-0.202629	-0.233797	-0.20114	-0.0538669	-0.261387	0.139275	0.10164	0.132974	0.068895	-0.305503	0.0274563		0.850407	0.0303756	4	8	8	29
[Master Protein] Isoform Long of Estradiol 17-beta-dehydrogenase 8 OS=Mus musculus GN=Hsd17b8	Hsd17b8	0.345727	0.151439	0.123874			-0.0274435	0.0836854	0.83684			0.408892	0.0849825	0.0154329			0.597902	0.556393	0.396659	0.237039	0.446998	1.30558	0.519868	0.69105	0.654403	0.792725	0.52745	0.150867	0.293991	0.694034	0.431432	0.990219	0.907593	1.03926	0.631256	0.573907	0.828447		0.836438	0.034067	3	5	5	16
[Master Protein] ATP synthase subunit beta, mitochondrial OS=Mus musculus GN=Atp5b PE=1 SV=2	Atp5b	0.671183	0.0545768	0.000130638	+		0.298464	0.0661228	0.0146695			0.391245	0.112759	0.0280517			-0.243669	-0.387023	-0.315096	-0.177998	-0.280947	0.501305	0.243454	0.489147	0.327041	0.390237	-0.0403578	-0.0229004	-0.00991543	0.299088	-0.138328	0.477047	0.643435	0.627446	0.340624	-0.0447383	0.408763		1	0	1	20	20	308
[Master Protein] ATP-binding cassette sub-family F member 3 OS=Mus musculus GN=Abcf3 PE=1 SV=1	Abcf3	0.086863	0.157753	0.808445			-0.285842	0.122053	0.369948			0.244555	0.177757	0.340073			0.525256	-0.0540398	-0.645569	0.602036	0.106921	-0.127379	0.304855	-0.0621565	0.659817	0.193784	0.177643	-0.434096	-0.123735	0.0299015	-0.54432	0.139275	-0.120752	-0.594947	0.537134	0.367457	0.0656333		0.0413952	0.191851	1	2	2	3
[Master Protein] Uncharacterized protein C19orf43 homolog OS=Mus musculus PE=1 SV=1	[Master Protein] Uncharacterized protein C19orf43 homolog OS=Mus musculus	0.695851	0.18086	0.0236391	+		0.327224	0.294394	0.421365			-0.225099	0.177578	0.574283			-0.154171	-0.443607	0.0360693	-0.163499	-0.181302	0.207805	1.03666	0.148523	0.66521	0.514549	-0.479469	1.30133	-0.102362	0.416924	-0.406817	-0.565597	0.168754	-0.536053	0.12749	0.409521	-0.0791771		0.473015	0.106315	1	1	1	2
[Master Protein] NADH dehydrogenase [ubiquinone] 1 alpha subcomplex subunit 7 OS=Mus musculus GN=Ndufa7 PE=1 SV=3	Ndufa7	0.547812	0.0690395	0.00124351	+		0.179562	0.077426	0.142606			0.307202	0.106503	0.0703713			0.130397	0.160465	-0.074962	0.111508	0.0818519	0.769116	0.40439	0.70711	0.638039	0.629664	0.132974	0.130256	0.211055	0.597497	0.235289	0.82397	0.636678	0.702734	0.553254	0.126448	0.568617		1	3.1e-12	1	7	7	44
[Master Protein] Acidic leucine-rich nuclear phosphoprotein 32 family member A OS=Mus musculus GN=Anp32a PE=1 SV=1	Anp32a	0.264835	0.219831	0.366103			-0.102432	0.1449	0.62712			0.219544	0.140183	0.35859			-0.0395283	-0.280108	-0.281413	-0.503574	-0.276156	0.284881	-0.729911	0.399748	0	-0.0113205	-0.135515	-0.740757	-0.123735	-0.0855757	-0.807355	-0.609541	0.223896	-0.411725	-0.114171	0.116324	-0.159043		0.971417	0.00335449	5	2	3	6
[Master Protein] 39S ribosomal protein L16, mitochondrial OS=Mus musculus GN=Mrpl16 PE=2 SV=1	Mrpl16	0.40307	0.0206591	0.0857183			0.036053	0.265127	0.943541			0.675047	0.0116867	0.373229			NaN	-1.15673	-0.764622	-0.830075	-0.917141	NaN	-0.472753	NaN	-0.555389	-0.514071	NaN	-0.288245	NaN	NaN	-1.47393	-0.232173	NaN	-0.179909	NaN	NaN	-0.206041		0.479802	0.103768	1	1	1	1
[Master Protein] Ubiquitin-protein ligase E3B OS=Mus musculus GN=Ube3b PE=2 SV=3	Ube3b	0.0100099	0.0699534	0.986644			-0.355282	0.435576	0.720962			0.760009	0.220131	0.558213			NaN	0.66073	-0.174498	-0.784987	-0.099585	NaN	-0.229482	NaN	0.0503316	-0.0895751	NaN	0.51911	NaN	NaN	-1.42884	-0.187085	NaN	0.797371	NaN	NaN	0.305143		1.22e-06	0.285645	1	1	1	1
[Master Protein] Acyl-CoA synthetase long-chain family member 6 OS=Mus musculus GN=Acsl6 PE=2 SV=2	Acsl6	0.3274	0.141756	0.202065			-0.0364903	0.242631	0.917062			0.49455	0.0915951	0.126475			-0.049582	-0.712423	-0.674424	-0.283793	-0.430056	-0.030806	-0.563901	0.209923	-0.02584	-0.102656	-0.0403578	-1.1307	0.029344	-0.061729	-1.12928	-0.339089	0.250696	0.186413	0.0310269	0.0109711	0.0280037		0.328516	0.124272	7	2	2	3
[Master Protein] Mitochondrial carrier homolog 1 OS=Mus musculus GN=Mtch1 PE=2 SV=1	Mtch1	0.488883	0.0989851	0.0344188			0.0228062	0.187639	0.934345			0.542367	0.0558028	0.0382271	+		0.484034	-0.180572	0.10561	0.0381351	0.111802	0.878159	0.347165	0.501478	0.675936	0.600685	-0.35973	0.420706	0.158904	0.744499	-0.29134	0.818453	0.802835	0.614507	0.482063	0.667017	0.676975		0.376819	0.117264	2	2	2	5
[Master Protein] Dihydrolipoyllysine-residue succinyltransferase component of 2-oxoglutarate dehydrogenase complex, mitochondrial OS=Mus musculus GN=Dlst PE=1 SV=1	Dlst	0.403811	0.0798634	0.0123318			0.042333	0.0399769	0.604309			0.334349	0.118085	0.0432597			-0.0597062	0.160465	-0.0276564	-0.163499	-0.0225991	0.564498	0.296241	0.164119	0.499987	0.381212	-0.135515	0.0987781	-0.0198996	0.0519278	0.103378	0.654733	0.196589	0.659295	0.270854	-0.0110552	0.354083		0.99989	8.66e-06	2	7	7	32
[Master Protein] ATP synthase subunit d, mitochondrial OS=Mus musculus GN=Atp5h PE=1 SV=3	Atp5h	0.573798	0.0300044	1.05325e-05	+		0.212593	0.0460024	0.0112569			0.413026	0.160685	0.0580582			-0.132638	-0.0540398	-0.0558532	-0.0129391	-0.0638674	0.536753	0.549162	0.40632	0.547488	0.509931	0.00991539	0.210988	0.0389941	0.255461	0.228269	0.970456	0.602408	0.880787	0.377305	-0.0221958	0.561752		0.99036	0.00102482	3	8	8	72
[Master Protein] Alpha-actinin-2 OS=Mus musculus GN=Actn2 PE=1 SV=2	Actn2	0.606726	0.0967753	0.00187398	+		0.246068	0.079719	0.0496521			0.448342	0.0972295	0.0128153			0.121464	-0.0106473	0.0712587	0.0630097	0.0612712	0.810255	0.338802	0.80487	0.718062	0.667997	0.177643	0.28744	0.0581029	0.50472	0.508791	1.1304	0.747458	0.744903	0.705257	0.450393	0.755682		1	0	2	36	51	541
[Master Protein] Trans-2-enoyl-CoA reductase, mitochondrial OS=Mus musculus GN=Mecr PE=1 SV=2	Mecr	0.770616	0.0818629	0.00285968	+		0.4102	0.0934069	0.0401712			0.292789	0.125623	0.13289			-0.428094	-0.937716	-0.981853	-0.876618	-0.80607	0.117039	-0.0321804	0.0761717	-0.302847	-0.0354542	-0.536053	-0.155795	-0.344334	-0.219877	-0.723291	-0.376563	0.31982	0.0295442	-0.0397462	-0.44846	-0.103081		0.99577	0.000433888	2	3	3	7
[Master Protein] Ras-related protein Rap-1A OS=Mus musculus GN=Rap1a PE=2 SV=1	Rap1a	0.110415	0.0728358	0.326957			-0.248439	0.0336763	0.00814371			0.266512	0.0743168	0.0192443			0.174251	0.160465	0.227601	0.421464	0.245945	0.450166	0.179324	0.254317	0.541635	0.35636	0.0489095	0.0447383	-0.0198996	-0.142801	0.0565835	0.490986	0.250696	0.351472	-0.0157673	0.242701	0.264018		0.988463	0.00119486	1	2	4	15
[Master Protein] NADH dehydrogenase [ubiquinone] 1 beta subcomplex subunit 7 OS=Mus musculus GN=Ndufb7 PE=1 SV=3	Ndufb7	0.403629	0.0573032	0.003827			0.0468917	0.084888	0.705969			0.325374	0.102528	0.0602615			0.121464	0.252387	0	0.012824	0.0966686	0.550693	0.380143	0.66388	0.406475	0.500298	0.0489095	-0.0344884	0.150026	0.50472	0.0486347	0.756331	0.643435	0.366985	0.482063	0.0958601	0.468935		1	6.74e-11	1	7	7	44
[Master Protein] Isoform 4 of Triple functional domain protein OS=Mus musculus GN=Trio	Trio	0.0652308	0.0207067	0.751114			-0.291504	0.14205	0.403611			0.835226	0.149515	0.211816			NaN	1.6939	1.28868	1.24249	1.40836	NaN	1.43217	NaN	1.515	1.47359	NaN	0.799218	NaN	NaN	1.43449	2.2864	NaN	1.61775	NaN	NaN	1.95208		8.85e-12	0.300694	4	1	1	2
[Master Protein] Dihydrolipoyl dehydrogenase, mitochondrial OS=Mus musculus GN=Dld PE=1 SV=2	Dld	0.276117	0.0610709	0.0170343			-0.0798739	0.0895976	0.529265			0.337479	0.112482	0.0690429			0.26628	0.443919	0.389706	0.478047	0.394488	0.878159	0.563589	0.613645	0.627027	0.670605	0.142019	0.28744	0.0581029	0.531096	0.554413	1	0.55302	0.853514	0.57447	0.27946	0.652093		1	0	1	12	12	63
[Master Protein] Isocitrate dehydrogenase [NAD] subunit gamma 1, mitochondrial OS=Mus musculus GN=Idh3g PE=1 SV=1	Idh3g	0.612919	0.0686545	0.000860703	+		0.257969	0.0699035	0.0414606			0.368427	0.140411	0.068837			-0.537028	-0.802061	-0.674424	-0.559427	-0.643235	-0.0944647	-0.0762356	0.202389	-0.152952	-0.0303157	-0.273018	-0.247218	-0.434937	-0.301304	-0.669851	-0.069902	0.353179	0.254719	-0.0806184	-0.54157	-0.0168384		1	3.81e-13	1	8	8	94
[Master Protein] Apoptosis-inducing factor 1, mitochondrial OS=Mus musculus GN=Aifm1 PE=1 SV=1	Aifm1	0.438707	0.0718957	0.00362659			0.0839758	0.086994	0.49801			0.295852	0.10634	0.090272			0.0759488	0.112209	0.10561	0.280108	0.143469	0.72677	0.396353	0.717718	0.487864	0.582176	0.0962154	0.171187	0.076962	0.607447	0.185414	0.767827	0.538593	0.720958	0.493246	0.0958601	0.523297		0.904386	0.0163635	2	15	15	63
[Master Protein] U2 small nuclear ribonucleoprotein A' OS=Mus musculus GN=Snrpa1 PE=1 SV=2	Snrpa1	-0.131225	0.105941	0.62042			-0.485171	0.0653739	0.103221			0.325733	0.138437	0.441772			NaN	1.82543	1.43093	1.39232	1.54956	NaN	1.63021	NaN	1.20645	1.41833	NaN	0.918206	NaN	NaN	1.21057	1.08056	NaN	1.69967	NaN	NaN	1.39012		0.133921	0.154309	1	1	1	1
[Master Protein] Protein Tex264 OS=Mus musculus GN=Tex264 PE=1 SV=1	Tex264	0.191021	0.158206	0.460242			-0.16193	0.0965614	0.412081			0.0577174	0.0699208	0.676438			-0.255257	-0.0987782	-0.433416	0.311586	-0.118966	-0.242857	0.396353	-0.245756	0.38048	0.072055	-0.237395	-0.56242	0.0955776	-0.367976	-0.33227	-0.509014	-0.0868048	-0.157541	-0.0972972	-0.265239	-0.223179		0.839383	0.0326478	2	2	2	5
[Master Protein] Isocitrate dehydrogenase [NAD] subunit alpha, mitochondrial OS=Mus musculus GN=Idh3a PE=1 SV=1	Idh3a	0.543895	0.0956524	0.00276496	+		0.191565	0.0781298	0.0966824			0.282477	0.101758	0.0844264			0.066671	0.0314783	0.0449474	0.0995356	0.0606581	0.775065	0.396353	0.814785	0.432011	0.604553	0.142019	0.171187	0.0955776	0.582442	0.269888	0.738914	0.55302	0.738954	0.526287	0.116324	0.5347		0.996223	0.000396504	2	12	12	81
[Master Protein] Paraplegin OS=Mus musculus GN=Spg7 PE=1 SV=1	Spg7	0.883502	0.279237	0.169101			0.531201	0.298353	0.371369			0.178173	0.347698	0.736941			1.09433	-0.254573	-1.07496	-0.578536	-0.203436	1.11235	-0.20482	1.20239	0.610348	0.680066	0.808776	-0.759866	0.0955776	1.19736	0.296982	-0.220769	0.31982	-0.35973	1.64887	1.1415	0.505938		0.88944	0.0211489	7	4	4	5
[Master Protein] Isoform 4 of Ankyrin-2 OS=Mus musculus GN=Ank2	Ank2	0.0410355	0.0214736	0.880246			-0.311103	0.139874	0.317452			0.262015	0.223165	0.399538			-0.220769	0.680721	0.541709	1.00643	0.502022	0.472305	0.584963	0.567475	0.547488	0.543058	-0.225713	0.487049	-0.14543	0.347384	0.491303	0.965472	-0.0536379	1.1375	0.204358	0.0109711	0.452934		0.97808	0.00254433	25	6	6	11
[Master Protein] 60S ribosomal protein L30 OS=Mus musculus GN=Rpl30 PE=2 SV=2	Rpl30	-0.055155	0.0990861	0.692092			-0.40611	0.0536691	0.00276762			0.188913	0.0787812	0.11424			0.225175	0.534589	0.310929	0.421464	0.373039	0.0597062	0.347165	0.254317	0.610348	0.317884	-0.249172	0.0225426	0.0196287	-0.061729	0.103378	0.462972	0.0415193	0.22097	0.0984898	-0.0447383	0.155843		0.999977	1.51e-06	1	3	3	8
[Master Protein] Annexin A3 OS=Mus musculus GN=Anxa3 PE=1 SV=4	Anxa3	0.238552	0.0892008	0.0749037			-0.111288	0.109457	0.462981			0.132289	0.0554178	0.363072			0.249978	0.216318	0.196065	0.0630097	0.181343	0.618437	0.179324	0.561599	0.32022	0.419895	0.343653	-0.130704	-0.14543	0.394115	-0.111361	0.112475	0.409762	0.177643	0.257798	0.0540399	0.202344		0.98174	0.00215167	1	3	3	5
[Master Protein] 39S ribosomal protein L37, mitochondrial OS=Mus musculus GN=Mrpl37 PE=2 SV=1	Mrpl37	0.39952	0.0807415	0.0235028			0.0499973	0.0627172	0.675949			0.130305	0.0891825	0.316269			0.306246	0.0105693	-0.0943274	0.237039	0.114882	0.695743	0.261265	0.501478	0.599121	0.514402	0.212408	0.0336831	0.104796	0.416924	0.0565835	0.121464	0.516678	0.506591	0.309328	0.0218594	0.295184		0.999003	9.07e-05	1	3	3	6
[Master Protein] NAD(P) transhydrogenase, mitochondrial OS=Mus musculus GN=Nnt PE=1 SV=2	Nnt	0.491166	0.232849	0.118295			0.142017	0.071373	0.166947			0.269191	0.0796673	0.054483			0.191426	0.131706	0.0970987	0.13516	0.138847	1.25539	-0.0321804	0.784832	0.51201	0.630014	0.142019	0.230484	0.0955776	0.444939	0.491303	0.888579	0.531325	0.37468	0.442222	0.513471	0.550055		1	7.35e-12	4	19	19	71
[Master Protein] N(G),N(G)-dimethylarginine dimethylaminohydrolase 2 OS=Mus musculus GN=Ddah2 PE=1 SV=1	Ddah2	0.344629	0.0580801	0.105186			-0.00437336	0.104593	0.983018			-0.122214	0.0789912	0.428481			-0.376563	0.160465	0.430929	0.0874628	0.0755733	0.515589	0.22542	0.501478	0.438324	0.420203	-0.11382	0.412195	-0.24731	0.216987	0.0879477	0.0384741	-0.356565	0.177643	-0.0237161	-0.0909085	-0.0510145		0.834598	0.0344067	3	2	2	4
[Master Protein] AFG3-like protein 2 OS=Mus musculus GN=Afg3l2 PE=1 SV=1	Afg3l2	0.414438	0.0682421	0.00217936			0.0662239	0.079684	0.538138			0.387432	0.108926	0.0332496			-0.0196288	0.0622843	-0.00916001	0.0255352	0.0147577	0.651153	0.278859	0.399748	0.387023	0.429196	-0.0713847	0.0774045	-0.0400775	0.422571	0.0163945	0.67319	0.516678	0.73298	0.365181	0.0540399	0.468414		1	6.02e-15	3	12	12	22
[Master Protein] Uncharacterized protein OS=Mus musculus GN=Gm17087 PE=3 SV=1	Gm17087	0.659118	0.172495	0.125379			0.311773	0.317943	0.615826			0.0514084	0.181173	0.955619			NaN	-2.13327	-1.65993	-1.85316	-1.88212	NaN	-0.878009	NaN	-1.56799	-1.223	NaN	-0.859402	NaN	NaN	-2.28129	-1.92405	NaN	-1.11382	NaN	NaN	-1.51894		0.463022	0.108673	1	1	3	168
[Master Protein] Isoform 3 of RUN and SH3 domain-containing protein 1 OS=Mus musculus GN=Rusc1	Rusc1	0.447623	0.0306706	0.0578955			0.101461	0.0915141	0.659991			0.499435	0.055195	0.171795			NaN	0.534589	0.204014	0.203872	0.314158	NaN	0.70044	NaN	0.823122	0.761781	NaN	0.210988	NaN	NaN	0.620251	1.03847	NaN	0.791635	NaN	NaN	0.915054		0.00166575	0.246472	2	1	1	2
[Master Protein] Transgelin OS=Mus musculus GN=Tagln PE=1 SV=3	Tagln	0.188705	0.144168	0.403098			-0.156367	0.131533	0.462009			0.158328	0.103045	0.421334			-0.17603	0.0924462	0.437686	0.0255352	0.0949093	0	0.764286	0.156342	0.21383	0.283615	-0.273018	0.342232	-0.344334	0.24912	-0.281286	0.156869	0.0618392	0.485427	-0.219781	0	0.0968707		1	5.17e-12	1	8	8	28
[Master Protein] Protein Mybpc1 OS=Mus musculus GN=Mybpc1 PE=2 SV=1	Mybpc1	0.285231	0.143921	0.142068			-0.0574391	0.118371	0.717261			0.488565	0.139231	0.0437745			0.329705	0.338802	0.430929	0.290677	0.347528	0.900101	0.150942	0.69105	0.788945	0.63276	0.00991539	0.324198	-0.0299532	0.510034	0.636252	1.383	0.581448	0.714909	0.70044	0.513471	0.778654		1	8.39e-09	3	3	48	326
[Master Protein] ATP-dependent Clp protease ATP-binding subunit clpX-like, mitochondrial OS=Mus musculus GN=Clpx PE=1 SV=2	Clpx	0.341939	0.132797	0.0781335			0.000371859	0.0356065	0.995439			0.19553	0.0797629	0.0802481			-0.0196288	-0.065095	-0.104108	0.123382	-0.0163624	0.664034	-0.0321804	0.194816	0.475637	0.325577	-0.00998409	0.0225426	-0.0400775	0.0949964	-0.14743	0.2824	0.159356	0.412548	0.169925	-0.126532	0.179539		0.0131218	0.217064	2	2	2	2
[Master Protein] Ornithine aminotransferase, mitochondrial OS=Mus musculus GN=Oat PE=1 SV=1	Oat	0.251648	0.0776443	0.0446975			-0.0897734	0.0921909	0.488663			0.174948	0.0879194	0.254238			0.0759488	0.270089	0.243114	0.18133	0.19262	0.657608	0.347165	0.254317	0.517984	0.444269	-0.124627	0.0113153	-0.0708835	0.329462	0.368968	0.367976	0.130787	0.568284	0.321928	0	0.277795		0.999999	5.34e-08	1	5	5	11
[Master Protein] DNA polymerase theta OS=Mus musculus GN=Polq PE=2 SV=1	Polq	0.469244	0.0639705	0.00109434			0.127975	0.0551851	0.132058			0.301533	0.139501	0.109929			-0.76651	-0.678072	-0.811928	-0.807355	-0.765966	-0.491536	-0.192645	-0.330645	-0.172061	-0.296722	-0.688056	-0.434096	-0.589912	-0.670538	-0.807355	-0.278716	-0.0536379	-0.030162	-0.436099	-0.883676	-0.336458		0	0.306538	2	1	1	6
[Master Protein] Epoxide hydrolase 1 OS=Mus musculus GN=Ephx1 PE=1 SV=2	Ephx1	0.300073	0.234133	0.391757			-0.0410479	0.184989	0.88884			0.35251	0.111483	0.18247			0.0384741	-0.293047	-0.259387	-0.830075	-0.336009	0.611804	-0.415038	0.202389	-0.542898	-0.0359356	-0.00998409	-0.922596	-0.123735	0.0075336	-0.836501	-0.32681	0.294285	-0.297266	0.0310269	0.17603	-0.0245467		0.643548	0.0842063	2	2	2	3
[Master Protein] Metaxin-2 OS=Mus musculus GN=Mtx2 PE=1 SV=1	Mtx2	0.549979	0.0779128	0.000906529	+		0.210121	0.0292736	0.000914294			0.463557	0.0854177	0.0017743			-0.111421	-0.121679	-0.143909	-0.0931094	-0.11753	0.515589	0.216318	0.630585	0.367305	0.432449	-0.030162	0.0881309	0.113956	0.157281	0.133751	0.7849	0.790711	0.449447	0.371256	0.384429	0.556149		0.999852	1.07e-05	1	3	3	9
[Master Protein] 2-amino-3-ketobutyrate coenzyme A ligase, mitochondrial OS=Mus musculus GN=Gcat PE=1 SV=2	Gcat	0.620782	0.378964	0.317201			0.281043	0.213483	0.523661			-0.0126685	0.311243	0.976785			1.05733	-0.110183	-0.659925	-0.163499	0.0309317	1.85588	0.304855	0.647328	-0.201207	0.651713	-0.179909	-0.344828	0.826984	0.632024	0.625605	-0.565597	0.907593	-0.536053	0.775646	0.914944	0.299307		0.742343	0.0640754	2	2	2	3
[Master Protein] Medium-chain specific acyl-CoA dehydrogenase, mitochondrial OS=Mus musculus GN=Acadm PE=1 SV=1	Acadm	0.754924	0.163995	0.0076736	+		0.415812	0.121068	0.0321064			0.405303	0.117443	0.063852			0.225175	0.141356	0.130848	0.0752882	0.143167	1.4125	0.584963	0.95139	0.643515	0.898091	0.351472	0.495131	0.325875	1.07362	0.548789	1.37175	1.01049	0.891553	0.996074	0.551539	0.964281		1	3.19e-13	3	13	13	65
[Master Protein] Mitochondrial import inner membrane translocase subunit TIM50 OS=Mus musculus GN=Timm50 PE=1 SV=1	Timm50	1.23298	0.109713	0.0126384	+		0.894405	0.206051	0.0548102			0.0734293	0.108148	0.784931			0.182864	-0.180572	-1.34958	-0.521953	-0.467311	1.07425	0.855052	0.495325	0.638039	0.765668	0.295824	-0.260764	0.219566	0.918426	0.962417	0.10343	0.656856	0.620991	0.771059	0.350281	0.500523		0.996806	0.000326604	1	3	3	7
[Master Protein] 60S ribosomal protein L21 OS=Mus musculus GN=Rpl21 PE=2 SV=3	Rpl21	0.144432	0.13265	0.407105			-0.193721	0.122093	0.269642			0.161646	0.149182	0.474731			-0.363963	-0.306103	-0.164229	-0.149143	-0.24586	-0.39486	0.278859	-0.298224	0.00851155	-0.101428	-0.62532	0.0987781	-0.489385	-0.588744	-0.59323	0.0193654	-0.143836	0.0489095	-0.490139	-0.82397	-0.277934		0.596933	0.0891673	2	1	1	4
[Master Protein] NADH dehydrogenase [ubiquinone] 1 beta subcomplex subunit 4 OS=Mus musculus GN=Ndufb4 PE=1 SV=3	Ndufb4	0.496863	0.0170441	6.695e-05			0.16169	0.0492439	0.0675853			0.292181	0.0984616	0.044976			-0.143364	0.0418202	-0.074962	0.050626	-0.03147	0.501305	0.420332	0.495325	0.444611	0.465393	-0.0200378	0.161062	0.0389941	0.292936	0.178146	0.685364	0.417668	0.588275	0.377305	0.0433926	0.422401		1	6.85e-12	1	7	7	45
[Master Protein] ATP synthase protein 8 OS=Mus musculus GN=Mtatp8 PE=1 SV=1	Mtatp8	0.756575	0.0682116	0.000410609	+		0.421476	0.0863575	0.0127523			0.471492	0.152139	0.0424666			-0.278716	-0.59561	-0.57586	-0.521953	-0.493035	0.47961	0.121991	0.276012	0.176549	0.26354	-0.157541	-0.0698214	0.00984775	0.223471	-0.363748	0.397877	0.753717	0.588275	0.498806	-0.239007	0.399934		0.951184	0.00731307	1	1	1	7
[Master Protein] NADH dehydrogenase [ubiquinone] 1 alpha subcomplex subunit 5 OS=Mus musculus GN=Ndufa5 PE=1 SV=3	Ndufa5	0.529315	0.0871244	0.00319536	+		0.195131	0.0819366	0.125795			0.236423	0.0672173	0.0811034			0.241758	0.131706	0.0799235	0.290677	0.186016	0.953541	0.467126	0.759387	0.68127	0.715331	0.279523	0.296718	0.176498	0.703342	0.449656	0.76209	0.656856	0.714909	0.621096	0.332899	0.61757		0.998674	0.000124214	2	3	3	23
[Master Protein] Electron transfer flavoprotein subunit alpha, mitochondrial OS=Mus musculus GN=Etfa PE=1 SV=2	Etfa	0.625277	0.0713471	0.000696982	+		0.291396	0.0813485	0.0367522			0.396876	0.10498	0.0282386			-0.278716	-0.254573	-0.074962	-0.0931094	-0.17534	0.651153	0.287577	0.513704	0.347313	0.449937	-0.0713847	0.150867	-0.0813002	0.411256	0.170841	0.721284	0.650161	0.684277	0.413076	0.0958601	0.512932		1	3.11e-14	1	8	8	91
[Master Protein] Ig kappa chain V-III region 50S10.1 OS=Mus musculus PE=1 SV=1	[Master Protein] Ig kappa chain V-III region 50S10.1 OS=Mus musculus	1.58093	0.461538	0.110604			0.826956	0.0923897	0.0316115	+		0.264748	0.0787825	0.432343			NaN	-0.0106473	0.354431	0.012824	0.118869	NaN	0.776723	NaN	2.62288	1.6998	NaN	0.739236	NaN	NaN	1.15241	1.38674	NaN	1.03441	NaN	NaN	1.21057		0.999973	1.9e-06	17	1	2	6
[Master Protein] Malate dehydrogenase, mitochondrial OS=Mus musculus GN=Mdh2 PE=1 SV=3	Mdh2	0.571256	0.0400023	2.65139e-05	+		0.239964	0.0714202	0.0350395			0.346839	0.133017	0.0739603			-0.100929	-0.0762356	-0.074962	-0.0129391	-0.0662664	0.44271	0.556393	0.607954	0.412902	0.50499	0.0868774	0.161062	-0.00991543	0.466965	0.163499	0.888579	0.581448	0.702734	0.418953	0.0109711	0.520537		1	0	1	14	14	171
[Master Protein] Titin (Fragment) OS=Mus musculus GN=Ttn PE=4 SV=1	Ttn	-0.0727412	0.248247	0.851577			0.784422	0.146917	0.0263852	+		-0.492035	0.16668	0.082956			-0.428094	0.207158	0.584963	-0.331622	0.0081013	-0.435502	0.789054	-0.266515	-0.345597	-0.0646399	0.246356	0.982859	0.584963	1.0336	1.11484	0.455883	-0.0105692	0.39752	0.860142	-0.200533	0.300488		1	0	9	1	65	403
[Master Protein] NADH dehydrogenase [ubiquinone] flavoprotein 3, mitochondrial OS=Mus musculus GN=Ndufv3 PE=2 SV=1	Ndufv3	0.674326	0.0479528	3.26557e-05	+		0.345336	0.0499677	0.00134325			0.321032	0.132764	0.0775559			-0.17603	-0.267284	-0.281413	-0.283793	-0.25213	0.301464	0.355481	0.525827	0.506011	0.422196	0.0197633	0.191224	0.00984775	0.261775	-0.0165829	0.67319	0.588468	0.633872	0.290219	-0.11456	0.414238		0.955939	0.00607107	1	1	4	14
[Master Protein] Cytochrome b-c1 complex subunit 8 OS=Mus musculus GN=Uqcrq PE=1 SV=3	Uqcrq	0.52876	0.226917	0.206673			0.200233	0.198287	0.578046			0.163976	0.141683	0.563962			0.314109	-0.878009	-0.659925	-0.163499	-0.346831	0.816037	-0.065095	0.366428	-0.389652	0.181929	0.00991539	-0.496831	0.150026	0.411256	-0.807355	-0.278716	0.328233	0.0197633	0.407175	-0.389567	0.0173777		0.985789	0.00155826	2	3	3	20
[Master Protein] Vacuolar-sorting protein SNF8 OS=Mus musculus GN=Snf8 PE=2 SV=1	Snf8	-0.268446	0.451103	0.738939			-0.594627	0.261345	0.352543			-0.0241757	0.261607	0.954804			-0.121991	1.01582	0.368645	2.48266	0.936286	0.163136	0.843275	-0.37504	2.03999	0.66784	-0.309544	1.02812	0.0389941	-0.109823	1.06054	0.470027	-0.0427497	1.39752	-0.192645	-0.0447383	0.317483		0.79929	0.0426573	2	2	2	4
[Master Protein] Isoform 3 of 2-oxoglutarate dehydrogenase, mitochondrial OS=Mus musculus GN=Ogdh	Ogdh	0.473136	0.0848518	0.0052283			0.147912	0.0516465	0.105259			0.227832	0.0541966	0.0261682			0.0759488	-0.156725	-0.123872	-0.065888	-0.0676341	0.557612	0.216318	0.590745	0.257332	0.405502	0.00991539	0.0447383	0.0581029	0.305214	-0.0165829	0.412598	0.433349	0.327885	0.270854	0.0958601	0.308109		0.977791	0.00258528	7	39	39	216
[Master Protein] Adenylate kinase 2, mitochondrial OS=Mus musculus GN=Ak2 PE=1 SV=5	Ak2	0.346175	0.0779617	0.0784325			0.0215411	0.155583	0.92824			0.36958	0.178601	0.200357			-0.255257	0.371969	-0.113956	-0.0931094	-0.0225885	0.216575	0.287577	0.202389	0.587805	0.323587	-0.179909	0.386355	-0.0502732	0.370938	-0.532348	0.448758	0.441127	0.954517	0.290219	-0.291956	0.368533		0.86322	0.0270166	3	4	4	9
[Master Protein] 39S ribosomal protein L47, mitochondrial OS=Mus musculus GN=Mrpl47 PE=2 SV=2	Mrpl47	0.118835	0.217532	0.794348			-0.20571	0.26038	0.664818			0.177935	0.333141	0.716408			0	1.68403	1.01363	0.558967	0.814157	0.738996	1.62678	0.44514	0.921049	0.932992	-0.0403578	1.19122	-0.102362	0.744499	1.24923	1.79897	0.140373	1.58828	0.257798	0.146486	0.786381		0.0294979	0.200847	1	1	1	2
[Master Protein] ATP synthase subunit f, mitochondrial OS=Mus musculus GN=Atp5j2 PE=1 SV=3	Atp5j2	-0.125288	0.298149	0.808756			-0.448267	0.275352	0.37073			0.321658	0.409431	0.575899			1.06667	1.09245	0.788976	-0.415038	0.633264	0.427682	1.36786	0.549773	-0.313416	0.507976	-0.95109	0.844205	0.402632	0.525859	0.103378	1.25407	1.36957	-1.05063	0.960254	0	0.506654		0.820711	0.0380589	2	1	1	2
[Master Protein] Protein S100-A6 OS=Mus musculus GN=S100a6 PE=1 SV=3	S100a6	0.099511	0.0529675	0.299421			-0.221801	0.0499448	0.0333123			0.181704	0.0878715	0.146514			0.191426	0.443919	0.235378	0.169925	0.260162	0.464963	0.216318	0.457851	0.29956	0.359673	-0.0924462	0.161062	-0.0917925	0.150492	0.0644887	0.182864	0.311359	-0.0506261	0.120294	0.536433	0.220065		0.967994	0.00415377	1	1	1	11
[Master Protein] Isoform 2 of Protein Daple OS=Mus musculus GN=Ccdc88c	Ccdc88c	0.470283	0.0726637	0.188586			0.149064	0.0403591	0.611899			0.113423	0.157377	0.784427			NaN	-0.95818	-0.373043	-0.974465	-0.768563	NaN	-0.443607	NaN	-0.152952	-0.298279	NaN	-0.529253	NaN	NaN	-0.709744	-0.154171	NaN	-0.857981	NaN	NaN	-0.506076		0	0.308224	2	1	1	1
[Master Protein] Unconventional myosin-XVI OS=Mus musculus GN=Myo16 PE=1 SV=2	Myo16	0.161728	0.115323	0.676127			-0.157776	0.230305	0.768924			-0.174133	0.324786	0.863001			NaN	0.819428	0.211919	0.0381351	0.356494	NaN	0.287577	NaN	0.748868	0.518222	NaN	-0.316259	NaN	NaN	0.713696	-0.701659	NaN	0.750828	NaN	NaN	0.0245847		4.2e-09	0.2955	4	1	1	2
[Master Protein] NADH dehydrogenase [ubiquinone] iron-sulfur protein 3, mitochondrial OS=Mus musculus GN=Ndufs3 PE=1 SV=2	Ndufs3	0.510789	0.0258786	6.98683e-05	+		0.192295	0.0493582	0.0342815			0.290318	0.0761748	0.0211256			0.0759488	0.0314783	-0.0943274	-0.0931094	-0.0200024	0.529733	0.420332	0.549773	0.463307	0.490786	0.0962154	0.161062	0.104796	0.388355	0.111031	0.597902	0.588468	0.574978	0.395301	0.156402	0.46261		1	0	1	10	10	47
[Master Protein] Lon protease homolog, mitochondrial OS=Mus musculus GN=Lonp1 PE=1 SV=2	Lonp1	0.440376	0.0801426	0.00635197			0.12282	0.061086	0.219289			0.254211	0.0609895	0.0299884			0.2824	0.188662	0.0449474	0.0752882	0.147824	0.804449	0.436099	0.680243	0.432011	0.5882	0.132974	0.18124	0.23644	0.525859	0.276709	0.715359	0.531325	0.54119	0.5479	0.288505	0.524856		1	9.88e-13	1	11	11	30
[Master Protein] Methylcrotonoyl-CoA carboxylase subunit alpha, mitochondrial OS=Mus musculus GN=Mccc1 PE=1 SV=2	Mccc1	0.215988	0.057564	0.0971066			-0.101337	0.0617365	0.38652			0.25504	0.0537625	0.023686			-0.0801704	0.296241	0.00910213	0.215013	0.110047	0.515589	0.243454	0.224873	0.32022	0.326034	-0.168682	-0.0344884	-0.0813002	0.216987	0.111031	0.314109	0.18737	0.478302	0.162939	0.17603	0.26375		1	5.75e-09	3	14	14	28
[Master Protein] MCG9889 OS=Mus musculus GN=Gm10709 PE=4 SV=1	Gm10709	0.223989	0.0824779	0.187078			-0.0928916	0.112789	0.61356			0.13085	0.0867596	0.434634			0.367976	-0.180572	0.114072	-0.0259952	0.06887	0.486878	0.261265	0.0428131	0.38048	0.292859	-0.168682	0.230484	-0.448358	0.170764	0.0956834	0.26628	-0.227667	0.00991539	0.290219	0.195396	0.106829		0.866673	0.0259676	5	2	2	14
[Master Protein] Host cell factor 1 OS=Mus musculus GN=Hcfc1 PE=1 SV=1	Hcfc1	-0.0986186	0.0650436	0.721273			-0.413762	0.00155606	0.172764			0.226625	0.0899809	0.377057			NaN	-0.0430688	-0.384918	0.237039	-0.063649	NaN	-0.0321804	NaN	-0.292355	-0.162268	NaN	-0.48089	NaN	NaN	-0.473931	-0.049582	NaN	-0.451989	NaN	NaN	-0.250785		0.00379482	0.236977	2	1	1	1
[Master Protein] DNA-directed RNA polymerase OS=Mus musculus GN=Polr3a PE=2 SV=1	Polr3a	0.250382	0.28303	0.658224			-0.0640101	0.227685	0.896325			0.228025	0.240844	0.55541			-1.20945	-1.3061	-0.0943274	0.440572	-0.542328	-1.10535	-0.5025	0.0595887	0.38048	-0.291946	0.123872	-1.46512	-0.545968	-0.670538	-0.473931	-0.467986	-0.655089	0.39752	-1.16601	0	-0.378313		1.74e-10	0.298725	1	1	1	4
[Master Protein] Sorting nexin-15 OS=Mus musculus GN=Snx15 PE=2 SV=1	Snx15	0.202279	0.142168	0.71247			-0.111842	0.016316	0.820829			-0.752476	0.263048	0.32986			NaN	0.0924462	-0.133856	-1.05247	-0.364626	NaN	0.121991	NaN	-0.446683	-0.162346	NaN	-0.512951	NaN	NaN	-0.439984	-1.81714	NaN	-0.64075	NaN	NaN	-1.22894		0.0388877	0.194959	2	1	1	1
[Master Protein] 60 kDa heat shock protein, mitochondrial OS=Mus musculus GN=Hspd1 PE=1 SV=1	Hspd1	0.451373	0.0766885	0.00469003			0.137337	0.10635	0.367607			0.367362	0.0799271	0.0387205			0	0.141356	0.139163	0.258734	0.134813	0.833246	0.420332	0.579157	0.51201	0.586186	0.132974	0.140598	0.0955776	0.735454	0.256148	0.744743	0.663519	0.738954	0.76184	0.288505	0.639512		1	2.2e-10	4	16	16	85
[Master Protein] Succinyl-CoA ligase [ADP/GDP-forming] subunit alpha, mitochondrial OS=Mus musculus GN=Suclg1 PE=1 SV=4	Suclg1	0.526953	0.0242457	2.34207e-06	+		0.213135	0.0615961	0.030375			0.285299	0.107362	0.0731764			-0.111421	-0.156725	-0.113956	-0.149143	-0.132812	0.435215	0.428237	0.399748	0.313366	0.394142	-0.0200378	0.220769	-0.0400775	0.27432	-0.0333586	0.648528	0.42553	0.513578	0.296617	-0.0561431	0.365622		1	1.89e-12	1	8	8	64
[Master Protein] Erythrocyte band 7 integral membrane protein OS=Mus musculus GN=Stom PE=1 SV=3	Stom	-0.575881	0.600164	0.541841			-0.88955	0.51145	0.310414			0.196897	0.507932	0.813133			0.0851674	2.53459	2.21782	2.13809	1.74392	-0.279382	2.54007	0.261585	2.14987	1.16804	0.177643	2.39718	-0.395409	0.0299015	2.06252	2.48055	0.111421	2.38805	-0.0478285	0.324129	1.05126		0.193558	0.142222	1	1	1	2
[Master Protein] Neutral cholesterol ester hydrolase 1 OS=Mus musculus GN=Nceh1 PE=1 SV=1	Nceh1	0.498006	0.13497	0.0597645			0.185528	0.148502	0.444211			0.518031	0.188959	0.0900055			0.208399	0.706953	0.684904	0.906891	0.626787	1.29734	0.745427	1.00866	1.44774	1.12479	0.581642	0.893958	0.302028	1.0592	1.22475	2.06434	1.24182	1.48187	0.984233	0.879466	1.33035		0.997322	0.000276862	2	3	3	7
[Master Protein] ATPase family AAA domain-containing protein 3 OS=Mus musculus GN=Atad3 PE=1 SV=1	Atad3	0.400707	0.0895216	0.0217143			0.0885292	0.0885862	0.524136			0.231396	0.113824	0.189219			-0.069902	0.252387	-0.0846122	-0.0259952	0.0179694	0.664034	0.22542	0.513704	0.271546	0.418676	-0.146486	0.0881309	-0.0605416	0.388355	0.263035	0.591447	0.545824	0.19513	0.447981	-0.0909085	0.337895		0.909607	0.015466	6	4	4	8
[Master Protein] Protein-arginine deiminase type-2 OS=Mus musculus GN=Padi2 PE=1 SV=2	Padi2	0.383309	0.13856	0.0859116			0.0718776	0.0586684	0.543607			0.363861	0.0615263	0.00503118			0.345135	0.150942	0.235378	-0.106915	0.156135	0.921715	0.278859	0.685657	0.271546	0.539444	0.114712	0.109347	0.302028	0.450477	0.163499	0.767827	0.676755	0.607993	0.5479	0.358894	0.591874		1	2.89e-12	1	11	11	30
[Master Protein] Moesin OS=Mus musculus GN=Msn PE=1 SV=3	Msn	0.277204	0.0276282	0.0105786			-0.0332491	0.076459	0.779324			0.199063	0.077482	0.140555			-0.111421	0.0924462	0.219781	0.0995356	0.0750854	0.334069	0.33039	0.44514	0.29956	0.35229	-0.0713847	0.11984	-0.14543	-0.0305343	0.336691	0.165586	0.369573	0.513578	0.0911479	0.0646091	0.240899		1	0	1	13	17	43
[Master Protein] Ketosamine-3-kinase OS=Mus musculus GN=Fn3krp PE=2 SV=2	Fn3krp	0.156542	0.245611	0.728323			-0.153748	0.103424	0.586631			0.0252667	0.00660628	0.92313			NaN	-0.443607	-0.659925	-0.163499	-0.422343	NaN	0.22542	NaN	-0.757023	-0.265802	NaN	-0.344828	NaN	NaN	-0.807355	-0.565597	NaN	-0.536053	NaN	NaN	-0.550825		0.0743044	0.174997	1	1	1	1
[Master Protein] Tubulin alpha-1A chain OS=Mus musculus GN=Tuba1a PE=1 SV=1	Tuba1a	-0.0353871	0.127668	0.8731			-0.345372	0.178215	0.230166			0.209865	0.135738	0.426406			0.0851674	0.451696	0.560405	0.822002	0.479818	0.251132	0.599038	0.148523	0.77903	0.444431	-0.214125	0.360043	-0.461904	0.433798	0.554413	0.744743	-0.0980321	0.620991	0.211148	0.242701	0.34431		0.551264	0.0972243	3	1	14	83
[Master Protein] MCG124046 OS=Mus musculus GN=Prss1 PE=2 SV=1	Prss1	-0.0295905	0.0883408	0.863053			-0.339015	0.135453	0.143271			0.147405	0.163755	0.552259			0.2824	-0.0540398	0.288676	0.576349	0.273346	0.18117	0.482393	0.311461	0	0.243756	0.151008	0.342232	-0.00991543	-0.479397	-0.33227	0.156869	0.149895	-0.146486	-0.42553	0.673936	0.0817369		0.838977	0.0334014	1	1	1	4
[Master Protein] Signal transducing adapter molecule 1 OS=Mus musculus GN=Stam PE=2 SV=3	Stam	-0.0922542	0.0813978	0.8026			-0.40103	0.0427755	0.303121			0.559646	0.080731	0.111422			NaN	-0.415038	-0.589535	0.215013	-0.263187	NaN	-0.192645	NaN	-0.518236	-0.355441	NaN	-0.759866	NaN	NaN	-0.568568	0.0759488	NaN	-0.285091	NaN	NaN	-0.104571		0.5922	0.0903961	3	1	1	1
[Master Protein] 3222402P14Rik protein OS=Mus musculus GN=Ppp2r3a PE=2 SV=1	Ppp2r3a	0.471905	0.062755	0.0623705			0.165123	0.18523	0.65695			0.264732	0.0379605	0.595154			NaN	-0.373217	-0.0183785	-0.163499	-0.185032	NaN	0.412383	NaN	0.161363	0.286873	NaN	-0.434096	NaN	NaN	0.394279	0.329705	NaN	0.159941	NaN	NaN	0.244823		0.140855	0.153093	2	2	2	2
[Master Protein] Glycogen phosphorylase, brain form OS=Mus musculus GN=Pygb PE=1 SV=3	Pygb	0.153689	0.337387	0.856784			-0.151529	0.0871552	0.82167			-0.824698	0.254997	0.304571			NaN	-0.695145	0.751502	-0.578536	-0.17406	NaN	-0.695145	NaN	0.654403	-0.0203712	NaN	-0.130704	NaN	NaN	-0.520474	-0.580097	NaN	-1.72048	NaN	NaN	-1.15029		0.00170311	0.246188	3	2	14	128
[Master Protein] Caseinolytic peptidase B protein homolog OS=Mus musculus GN=Clpb PE=4 SV=1	Clpb	0.246846	0.119696	0.47839			-0.0582014	0.102696	0.847006			0.463955	0.219975	0.125758			-0.415038	0.654004	-0.154034	0.785102	0.217509	0.334069	0.878321	0.304441	0.340588	0.464355	0.00991539	0.305936	0.123058	-0.151164	0.508791	0.715359	0.516678	1.48898	0.395301	0	0.623263		0.651219	0.0828731	4	3	3	4
[Master Protein] Cytochrome c1, heme protein, mitochondrial OS=Mus musculus GN=Cyc1 PE=1 SV=1	Cyc1	0.594189	0.0284898	2.17024e-05	+		0.291178	0.0772674	0.0259399			0.313277	0.120455	0.0859232			-0.522953	-0.517607	-0.361266	-0.485427	-0.471813	0.117039	0.112209	0.209923	0.0503316	0.122376	-0.372554	-0.081794	-0.20114	0.0949964	-0.342687	0.258152	0.294285	0.351472	0.148863	-0.389567	0.132641		0.938187	0.00943448	2	8	8	87
[Master Protein] Collagen alpha-1(V) chain OS=Mus musculus GN=Col5a1 PE=2 SV=2	Col5a1	-0.0172245	0.0744449	0.913981			-0.32006	0.126806	0.145419			0.0290283	0.0602775	0.857892			-0.278716	0.0105693	0.340075	0.0381351	0.0275159	0.259644	-0.0762356	-0.0174874	-0.124755	0.0102915	-0.521698	0.0881309	-0.697971	-0.228701	-0.102483	-0.121991	-0.454176	-0.285091	-0.353637	-0.102686	-0.263516		9.25e-06	0.278398	3	3	3	11
[Master Protein] Protein S100-A1 OS=Mus musculus GN=S100a1 PE=1 SV=2	S100a1	0.700825	0.235579	0.0628081			0.398074	0.162386	0.142881			0.271457	0.100337	0.239111			0.345135	-0.156725	-0.315096	0.0630097	-0.0159191	1.06457	0.160465	1.23598	0.278601	0.684906	0.449447	0.0336831	0.325875	1.03728	0.0644887	0.441598	0.994725	0.471143	0.847125	0.513471	0.653613		0.747636	0.0624075	2	1	1	2
[Master Protein] Copper transport protein ATOX1 OS=Mus musculus GN=Atox1 PE=1 SV=1	Atox1	0.0693106	0.0724872	0.518604			-0.232894	0.0409208	0.0142873			0.0697093	0.102463	0.587491			0.571906	0.355481	0.566584	0.602036	0.524002	0.78099	0.599038	0.619314	0.373908	0.593312	0.279523	0.360043	0.123058	0.382573	0.31034	0.518467	0.10164	0.237943	0.217905	0.728128	0.360817		0.999905	7.25e-06	1	3	3	10
[Master Protein] Tubulin-folding cofactor B OS=Mus musculus GN=Tbcb PE=1 SV=2	Tbcb	0.330446	0.181817	0.232692			0.0288993	0.0578009	0.840667			0.186104	0.105813	0.204756			0.290392	-0.065095	-0.0463929	-0.364411	-0.0463767	0.309684	-0.280108	0.373153	0.733547	0.284069	0.203795	0.0336831	-0.113009	-0.0460474	-0.165809	0.0573332	-0.0868048	0.478302	-0.0317088	0.426009	0.168626		0.988159	0.00125549	1	3	3	6
[Master Protein] Succinyl-CoA ligase [ADP-forming] subunit beta, mitochondrial OS=Mus musculus GN=Sucla2 PE=1 SV=2	Sucla2	0.379759	0.0421897	0.00118052			0.0788108	0.0886013	0.528473			0.308599	0.0957985	0.0673202			0.182864	0.243454	0.114072	0.321928	0.21558	0.72677	0.504994	0.607954	0.541635	0.595338	0.177643	0.230484	0.0675634	0.646573	0.349689	0.845829	0.602408	0.780093	0.553254	0.233364	0.602989		1	0	1	16	16	94
[Master Protein] Trifunctional enzyme subunit alpha, mitochondrial OS=Mus musculus GN=Hadha PE=1 SV=1	Hadha	0.735817	0.143986	0.00618469	+		0.7467	0.0866157	0.000521253	+		0.327513	0.106398	0.0652668			-0.143364	-0.458106	-0.303781	-0.331622	-0.309218	0.855877	0.131706	0.519778	0.199033	0.426599	0.311944	0.333243	0.302028	0.814889	0.425306	0.950418	0.994725	0.678072	0.860142	0.341616	0.764995		1	0	1	19	19	125
[Master Protein] Activator of 90 kDa heat shock protein ATPase homolog 2 OS=Mus musculus GN=Ahsa2 PE=2 SV=2	Ahsa2	-0.323596	0.156428	0.468524			-0.623621	0.370334	0.313774			0.518744	0.151044	0.279462			-1.4021	-0.443607	-0.659925	0.43105	-0.518645	-1.31686	-0.443607	-0.851477	-0.757023	-0.842241	-1.11382	-0.344828	-1.8679	-2.2555	-0.129283	-0.565597	-0.383787	-0.536053	-0.353637	-1.27853	-0.623522		0.504843	0.0997499	5	1	1	2
[Master Protein] Structural maintenance of chromosomes protein 3 OS=Mus musculus GN=Smc3 PE=1 SV=2	Smc3	0.239872	0.08303	0.173688			-0.0600828	0.0951432	0.720926			0.181315	0.0877974	0.245705			-0.100929	-0.20482	0.219781	0.301169	0.0538005	0.350099	0.527247	0.0761717	0.221172	0.293672	-0.285091	-0.0344884	0.176498	0.286757	-0.175087	0.504792	0.205749	0.168819	0.0984898	-0.102686	0.175033		1.33e-10	0.298971	1	2	2	2
[Master Protein] Hydroxyacid-oxoacid transhydrogenase, mitochondrial OS=Mus musculus GN=Adhfe1 PE=1 SV=2	Adhfe1	0.438915	0.092906	0.0586005			0.139468	0.0338048	0.360488			0.0308368	0.0526249	0.67091			-0.154171	-0.180572	-0.483602	0.269461	-0.137221	0.59172	0.0924462	0.202389	0.32022	0.301694	-0.00998409	-0.093867	-0.0299532	0.136817	0.00822052	-0.100929	0.0917924	0.168819	0.120294	-0.11456	0.0330834		0.93282	0.0102831	2	3	3	6
[Master Protein] Filamin-B OS=Mus musculus GN=Flnb PE=1 SV=3	Flnb	0.252466	0.117288	0.29451			-0.0468005	0.0667747	0.795783			0.231902	0.0752575	0.0731778			-0.0395283	0.150942	-0.659925	-0.163499	-0.178002	-0.230884	0.179324	-0.0441226	0.393536	0.0744634	-0.273018	-0.11832	-0.24731	-0.0228399	-0.462527	0.23349	-0.265142	0.0774788	0.068895	-0.0792266	0.00709904		0.999999	5.53e-08	1	12	18	39
[Master Protein] Protein Cald1 OS=Mus musculus GN=Cald1 PE=1 SV=1	Cald1	0.462952	0.0707776	0.00904476			0.164999	0.089163	0.271616			0.22887	0.0492157	0.0792774			0.208399	-0.0540398	0.354431	0.0381351	0.136731	0.763142	0.4975	0.712423	0.425669	0.599684	0.132974	0.18124	0.141092	0.646573	0.40677	0.727185	0.471824	0.449447	0.430634	0.573907	0.530599		0.838242	0.0338994	11	14	14	26
[Master Protein] BolA-like protein 3 OS=Mus musculus GN=Bola3 PE=3 SV=1	Bola3	0.646309	0.0507086	0.00672728	+		0.348821	0.0310599	0.0375005			0.377579	0.112424	0.0200299			-0.255257	-0.0430688	-0.733925	-0.207442	-0.309923	0.47961	0.207158	0.373153	0.285621	0.336385	-0.0818771	0.0447383	0.029344	0.12993	0.0723508	0.667064	0.494425	0.627446	0.315642	-0.0221958	0.416476		0.774678	0.0500112	3	2	2	5
[Master Protein] Cytosolic 10-formyltetrahydrofolate dehydrogenase OS=Mus musculus GN=Aldh1l1 PE=1 SV=1	Aldh1l1	-0.195202	0.276038	0.642944			-0.491906	0.133129	0.112684			0.347642	0.129309	0.132384			-0.817136	0.22542	-0.562314	0	-0.288507	-0.940294	-0.878009	-0.55486	0.438324	-0.48371	-0.753644	-0.260764	-1.14543	-0.977516	-0.764711	0	-0.265142	-0.438442	-0.616671	-0.843598	-0.432771		0.852382	0.0295792	3	4	4	6
[Master Protein] NADH dehydrogenase [ubiquinone] 1 beta subcomplex subunit 11, mitochondrial OS=Mus musculus GN=Ndufb11 PE=1 SV=2	Ndufb11	0.686803	0.123829	0.0045756	+		0.391323	0.100073	0.025436			0.220478	0.118594	0.239494			-0.111421	0.0622843	-0.0558532	0.169925	0.0162337	1.04501	0.347165	0.738703	0.68127	0.703037	0.351472	0.191224	0.31797	0.840424	0.336691	0.744743	0.689871	0.912848	0.666263	0.126448	0.628034		0.99999	6.5e-07	1	4	4	24
[Master Protein] Serine--tRNA ligase, mitochondrial OS=Mus musculus GN=Sars2 PE=1 SV=2	Sars2	0.494899	0.170934	0.0590457			0.200889	0.160976	0.382775			0.262357	0.296139	0.506031			-0.670295	-0.661198	-0.795986	-0.415038	-0.635629	0.0400775	-0.579668	0.311461	-0.33479	-0.14073	0.212408	-0.759866	-0.545968	-0.329501	-0.750771	-1.18709	0.728516	-0.479469	0.328187	-0.252063	-0.172383		0.902553	0.0167944	1	3	3	4
[Master Protein] Mitochondrial import receptor subunit TOM22 homolog OS=Mus musculus GN=Tomm22 PE=2 SV=3	Tomm22	0.788342	0.340858	0.207036			0.495009	0.315836	0.381111			0.291925	0.165786	0.48506			0.738914	-0.415038	-1.1745	-0.149143	-0.249941	1.39715	0.121991	0.969256	-0.33479	0.538401	0.581642	-0.418829	0.565063	1.20721	-0.709744	0.148099	0.867752	0.105493	1.02719	0.536433	0.536992		0.926217	0.0121757	1	1	1	3
[Master Protein] Isoform 2 of Dynamin-like 120 kDa protein, mitochondrial OS=Mus musculus GN=Opa1	Opa1	0.453071	0.0388596	0.00144136			0.160085	0.0617189	0.148158			0.198833	0.053732	0.0615042			0.156869	0.313417	0	0.0630097	0.133324	0.683143	0.467126	0.584963	0.610348	0.586395	0.114712	0.315096	0.185215	0.515328	0.336691	0.703436	0.448862	0.499571	0.476438	0.332899	0.492241		0.91384	0.014312	5	23	23	48
[Master Protein] Fumarate hydratase, mitochondrial OS=Mus musculus GN=Fh PE=1 SV=3	Fh	0.55211	0.0531386	0.000631302	+		0.25994	0.0856199	0.0673161			0.273853	0.0811633	0.071536			-0.069902	-0.319279	-0.248498	-0.106915	-0.186149	0.457583	0.287577	0.482942	0.235745	0.365962	-0.0609681	0.0336831	-0.0813002	0.444939	0.0326047	0.525256	0.369573	0.442143	0.401251	0	0.347645		0.996566	0.000370677	3	14	14	123
[Master Protein] NADH-ubiquinone oxidoreductase 75 kDa subunit, mitochondrial OS=Mus musculus GN=Ndufs1 PE=1 SV=2	Ndufs1	0.446986	0.0299526	0.000507965			0.15494	0.0504821	0.0968553			0.233538	0.122451	0.153427			0.165586	0.0622843	-0.0943274	-0.0259952	0.026887	0.557612	0.40439	0.501478	0.432011	0.473873	0.0774788	0.210988	0.0485802	0.365086	0.207	0.77354	0.401814	0.568284	0.389327	-0.0561431	0.415364		1	0	1	20	20	113
[Master Protein] Cytoplasmic dynein 1 intermediate chain 2 OS=Mus musculus GN=Dync1i2 PE=4 SV=1	Dync1i2	-0.0861208	0.139888	0.658083			-0.377478	0.163796	0.133282			0.195834	0.179262	0.491241			-0.0196288	0.347165	0.354431	0.13516	0.204282	-0.030806	0.296241	-0.256098	0.463307	0.118161	-0.857981	-0.0344884	-0.0813002	-0.134485	0.242276	0.298341	-0.132248	0.534336	0.0538669	-0.641106	0.0226382		0.906227	0.0161199	5	10	10	13
[Master Protein] Pyruvate dehydrogenase protein X component, mitochondrial OS=Mus musculus GN=Pdhx PE=1 SV=1	Pdhx	0.536202	0.120803	0.0237409	+		0.244849	0.0874101	0.140991			0.206972	0.0896662	0.177572			0.139275	0.207158	-0.292554	-0.0129391	0.010235	0.867061	0.388271	0.680243	0.250172	0.546437	0.151008	0.0113153	0.261387	0.60248	0.249229	0.654733	0.663519	0.303907	0.531721	0.156402	0.462056		0.999925	5.22e-06	3	7	7	41
[Master Protein] Cytochrome b-c1 complex subunit 7 OS=Mus musculus GN=Uqcrb PE=1 SV=1	Uqcrb	0.574656	0.0456003	7.3028e-05	+		0.284379	0.111101	0.0871477			0.372807	0.127097	0.083658			-0.100929	0.0105693	0.0271361	-0.0259952	-0.0223047	0.702002	0.51245	0.53785	0.457101	0.552351	0	0.20114	0.0862998	0.71259	0.31034	0.867362	0.623067	0.85901	0.729104	0.0958601	0.634881		0.948556	0.00795398	2	8	8	45
[Master Protein] Isoform 3 of CMRF35-like molecule 9 OS=Mus musculus GN=Cd300lg	Cd300lg	0.125464	0.0224848	0.492071			-0.164128	0.0503315	0.424989			0.666807	0.0756896	0.0816876			NaN	0.216318	0.243114	-0.13493	0.108167	NaN	0.188662	NaN	0.278601	0.233631	NaN	-0.168506	NaN	NaN	0.0565835	0.441598	NaN	0.780093	NaN	NaN	0.610846		0.672715	0.0797816	6	1	1	1
[Master Protein] Cytochrome c oxidase subunit 3 OS=Mus musculus GN=mt-Co3 PE=3 SV=2	mt-Co3	0.824035	0.197125	0.0353804	+		0.535054	0.270237	0.208299			0.44077	0.293702	0.352186			-2.16506	-2.69515	-1.71882	-2.05247	-2.15787	-1.79219	-1.22948	-0.745683	-1.56799	-1.33384	-1.09245	-0.79886	-1.69797	-2.118	-2.40682	-1.30256	-0.411532	-0.438442	-1.76867	-1.98903	-1.18205		0.967994	0.00412644	1	1	1	6
[Master Protein] Single-stranded DNA-binding protein OS=Mus musculus GN=Ssbp1 PE=1 SV=1	Ssbp1	0.252693	0.0927823	0.0913181			-0.036172	0.115917	0.82541			0.278996	0.0613282	0.0935562			0.249978	-0.0106473	0.235378	0.269461	0.186042	0.75112	0.270089	0.393145	0.340588	0.438735	0.0392595	-0.0461702	-0.134542	0.567229	0.323576	0.67319	0.42553	0.37468	0.418953	0.251979	0.428866		0.968712	0.00393529	2	2	2	8
[Master Protein] Aconitate hydratase, mitochondrial OS=Mus musculus GN=Aco2 PE=1 SV=1	Aco2	0.502442	0.0439365	9.26571e-05	+		0.213844	0.0496645	0.0136738			0.276756	0.121395	0.0958261			0.0479345	0.0105693	-0.0463929	0.0255352	0.00941149	0.59172	0.396353	0.60224	0.457101	0.511854	0.151008	0.20114	0.132104	0.439379	0.192645	0.691413	0.656856	0.726982	0.424805	0	0.500011		1	0	1	31	31	243
[Master Protein] NADH dehydrogenase [ubiquinone] 1 alpha subcomplex assembly factor 4 OS=Mus musculus GN=Ndufaf4 PE=2 SV=1	Ndufaf4	0.36125	0.0811477	0.0229976			0.0741737	0.104639	0.630555			0.313994	0.0682644	0.0547483			0.225175	0.0520886	-0.123872	0.123382	0.0691935	0.708234	0.355481	0.297386	0.360672	0.430443	-0.0609681	0	-0.0502732	0.531096	0.296982	0.525256	0.3614	0.67184	0.504344	0.223965	0.457361		0.79981	0.0424641	2	2	2	3
[Master Protein] Sorcin OS=Mus musculus GN=Sri PE=1 SV=1	Sri	0.241584	0.0293891	0.147637			-0.0443013	0.0566834	0.766457			0.109936	0.0551394	0.248906			0.484034	0.0314783	0.0537713	-0.192645	0.0941595	0.325986	0.243454	0.386512	0.387023	0.335744	0.177643	-0.0579473	0.211055	0.0299015	-0.111361	0.397877	0.0618392	0.123872	0.068895	0.146486	0.159794		0.725266	0.0673907	2	1	1	2
[Master Protein] Proteasome activator complex subunit 2 OS=Mus musculus GN=Psme2 PE=2 SV=4	Psme2	0.208783	0.00460245	0.0431242			-0.0765318	0.0700746	0.602603			0.40097	0.0112817	0.127406			NaN	-0.458106	-0.458291	-0.315502	-0.410633	NaN	-0.192645	NaN	-0.211055	-0.20185	NaN	-0.330473	NaN	NaN	-0.643856	-0.111421	NaN	-0.0609681	NaN	NaN	-0.0861947		0.761721	0.0566608	3	2	2	3
[Master Protein] Synaptic vesicle membrane protein VAT-1 homolog OS=Mus musculus GN=Vat1 PE=1 SV=3	Vat1	-0.0721017	0.537377	0.928628			-0.357406	0.496026	0.646945			-0.194986	0.344326	0.780056			-0.415038	0.713437	1.75421	1.16993	0.805634	-0.477322	1.76429	-0.19513	1.8423	0.733532	-0.35973	1.90006	-0.575115	-0.427682	1.70361	0.767827	-0.240051	1.52053	-0.490139	-0.291956	0.253242		0.366394	0.121199	1	1	1	5
[Master Protein] Propionyl-CoA carboxylase beta chain, mitochondrial OS=Mus musculus GN=Pccb PE=1 SV=2	Pccb	0.488645	0.0716692	0.00933606			0.204872	0.0348706	0.0755937			0.225283	0.0501371	0.0108683			-0.0196288	-0.332575	-0.4458	-0.0931094	-0.222778	0.472305	0.150942	0.3254	0.11482	0.265867	0	0	0.00984775	0.0664274	-0.165809	0.383004	0.214851	0.229482	0.176878	0.0326663	0.207376		0.967551	0.00426311	3	13	13	41
[Master Protein] 39S ribosomal protein L46, mitochondrial OS=Mus musculus GN=Mrpl46 PE=1 SV=1	Mrpl46	0.506106	0.0295347	0.00136453	+		0.222656	0.106868	0.191582			0.242967	0.0457465	0.0984941			-0.198226	-0.443607	-0.0463929	-0.163499	-0.212931	0.225292	0.270089	0.290297	0.387023	0.293175	0.186413	-0.2205	-0.102362	0.388355	-0.203284	0.375509	0.277007	0.327885	0.197537	0.085518	0.252691		0.996813	0.000318886	1	3	3	5
[Master Protein] Nicalin OS=Mus musculus GN=Ncln PE=2 SV=2	Ncln	-0.0578275	0.0222254	0.235542			-0.340772	0.114955	0.0561068			0.214801	0.0952153	0.234041			0.199937	0.321928	0.188072	0.311586	0.255381	0.144874	0.169925	0.261585	0.21383	0.197554	0.114712	-0.093867	-0.0708835	-0.555061	0.178146	0.258152	-0.0427497	0.335791	-0.201634	0.297494	0.129411		0.918689	0.0135272	3	1	1	2
[Master Protein] Hydroxymethylglutaryl-CoA lyase, mitochondrial OS=Mus musculus GN=Hmgcl PE=1 SV=2	Hmgcl	0.295605	0.0607079	0.0685487			0.0132675	0.0599787	0.918681			0.213828	0.0770311	0.08579			0.148099	0.102362	-0.205749	0.342392	0.096776	0.515589	0.197939	0.386512	0.469485	0.392381	-0.0609681	0.130256	0.076962	0.347384	0.0565835	0.434403	0.25952	0.601451	0.197537	0.126448	0.323872		0.193558	0.143088	1	1	1	4
[Master Protein] Tpm1 protein OS=Mus musculus GN=Tpm1 PE=2 SV=1	Tpm1	0.0849262	0.141146	0.698333			-0.196968	0.0966354	0.278825			0.151787	0.115116	0.392765			-0.143364	-0.0321804	0.30355	-0.315502	-0.0468742	-0.161062	0.519868	-0.0441226	-0.162475	0.038052	-0.425022	0.0881309	-0.235628	-0.126218	-0.520474	-0.232173	-0.0756643	0.39752	-0.32389	-0.226068	-0.0920551		0.954645	0.00635546	7	5	44	493
[Master Protein] Endonuclease G, mitochondrial OS=Mus musculus GN=Endog PE=2 SV=1	Endog	0.486265	0.0850825	0.200133			0.204554	0.0427591	0.514993			0.44556	0.0911113	0.186278			NaN	0.141356	0.0537713	-0.521953	-0.108942	NaN	0.207158	NaN	0.547488	0.377323	NaN	0.191224	NaN	NaN	0	0.337441	NaN	0.744903	NaN	NaN	0.541172		0.97797	0.00256473	1	2	2	2
[Master Protein] MCG142036 OS=Mus musculus GN=Acad12 PE=1 SV=1	Acad12	0.441781	0.196692	0.122281			0.160972	0.096195	0.310144			0.253531	0.0647412	0.0862323			0.174251	0.0824622	-0.074962	-0.252766	-0.0177537	0.974374	0.0520886	0.619314	0.0503316	0.424027	0.271302	0.161062	0.219566	0.33546	-0.271302	0.298341	0.545824	0.581642	0.352955	0.204982	0.396749		0.941313	0.00890428	3	7	7	18
[Master Protein] KN motif and ankyrin repeat domain-containing protein 3 OS=Mus musculus GN=Kank3 PE=2 SV=1	Kank3	0.135514	0.0822892	0.392178			-0.144607	0.000629699	0.0899061			0.270182	0.160591	0.530311			NaN	0.380143	0.396659	0.523562	0.433455	NaN	0.40439	NaN	0.733547	0.568969	NaN	0.28744	NaN	NaN	0.290256	0.199937	NaN	0.918123	NaN	NaN	0.55903		0.0173485	0.212206	2	1	1	1
[Master Protein] Phosphatidylinositide phosphatase SAC1 OS=Mus musculus GN=Sacm1l PE=2 SV=1	Sacm1l	0.133428	0.0895953	0.398839			-0.146325	0.088324	0.34555			0.261795	0.0579558	0.0574923			0.367976	0.541894	0.0970987	0.13516	0.285532	0.365953	0.436099	0.187203	0.686584	0.41896	0.159941	0.296718	-0.0813002	0.405565	-0.0848889	0.434403	0.159356	0.548011	0.453718	0.409521	0.401002		1	2.41e-11	1	8	8	14
[Master Protein] LIM and cysteine-rich domains protein 1 OS=Mus musculus GN=Lmcd1 PE=1 SV=1	Lmcd1	0.351156	0.0924485	0.0315169			0.0714338	0.02385	0.313683			0.315826	0.0911218	0.0170968			0.225175	0	0.114072	-0.0794344	0.0649531	0.557612	0.347165	0.613645	0.146015	0.416109	0.105493	0.0665977	0.113956	0.210474	0.185414	0.738914	0.567304	0.37468	0.453718	0.126448	0.452213		1	0	1	14	14	42
[Master Protein] Transgelin-2 OS=Mus musculus GN=Tagln2 PE=1 SV=4	Tagln2	0.221084	0.0963905	0.136011			-0.0580084	0.106608	0.703763			0.19712	0.1231	0.310503			0.156869	0.112209	0.396659	0.280108	0.236461	0.689457	0.33039	0.596504	0.21383	0.457545	0.0962154	-0.0461702	0.104796	0.64174	0.0956834	0.199937	0.336596	0.142019	0.290219	0.909092	0.375573		1	1.13e-11	2	8	8	16
[Master Protein] Propionyl-CoA carboxylase alpha chain, mitochondrial OS=Mus musculus GN=Pcca PE=1 SV=2	Pcca	0.39307	0.0975232	0.0369335			0.115024	0.0665109	0.363734			0.163421	0.0972333	0.249843			0.225175	0.0210616	0.0885367	0.450033	0.196202	0.905535	0.371969	0.543824	0.535759	0.589272	0.19513	0.210988	0.167728	0.520603	0.461678	0.691413	0.441127	0.633872	0.531721	0.0751014	0.474647		1	2.34e-14	5	19	19	54
[Master Protein] Mitofusin-1 OS=Mus musculus GN=Mfn1 PE=1 SV=3	Mfn1	0.502039	0.0582987	0.0929057			0.224119	0.0995781	0.395189			0.0270317	0.160882	0.901472			-0.0395283	-0.443607	-0.659925	0.440572	-0.175622	0.457583	0.363748	0.34606	0.138279	0.326418	0.00991539	0.43758	-0.0198996	0.0664274	-0.251539	0.345135	0.494425	-0.536053	0.141774	-0.0676387	0.0755286		0.976302	0.00281679	4	6	6	10
[Master Protein] Heat shock protein HSP 90-alpha OS=Mus musculus GN=Hsp90aa1 PE=1 SV=4	Hsp90aa1	0.206639	0.00848027	0.0896166			-0.0706585	0.11611	0.693806			0.221509	0.0878929	0.21076			-0.0196288	0.388271	0.288676	0.43105	0.272092	0.457583	0.504994	0.47671	0.475637	0.478731	0.0584957	0.161062	-0.167457	0.592496	0.36257	0.70941	0.302847	0.499571	0.476438	0.126448	0.422943		1	4.52e-14	4	11	22	89
[Master Protein] Afadin OS=Mus musculus GN=Mllt4 PE=1 SV=1	Mllt4	0.699019	0.269793	0.0844216			0.421871	0.244954	0.243857			0.12572	0.274908	0.767862			0.511646	-0.110183	0.0625414	0.226068	0.172518	1.20781	0.270089	1.57624	0.432011	0.871537	0.720958	0.11984	0.417506	1.595	0.118645	-0.255257	1.28998	0.39752	1.43354	0.734761	0.72011		0.50886	0.099191	5	2	2	3
[Master Protein] 28S ribosomal protein S36, mitochondrial OS=Mus musculus GN=Mrps36 PE=1 SV=1	Mrps36	0.533245	0.0492998	0.0122777	+		0.256216	0.0815562	0.154253			0.145128	0.128325	0.418089			-0.522953	0.0622843	0.0271361	0.012824	-0.105177	0.59172	0.347165	0.419376	0.354008	0.428067	0.0680184	0.0225426	-0.0605416	0.428196	0.296982	0.578449	0.302847	0.561558	0.251225	-0.213244	0.296167		0.995846	0.000428951	2	5	5	12
[Master Protein] Elongation factor G, mitochondrial OS=Mus musculus GN=Gfm1 PE=2 SV=1	Gfm1	0.52901	0.101962	0.0234963	+		0.252865	0.109252	0.201702			0.314521	0.0983017	0.0919417			-0.198226	-0.180572	-0.535597	0.0995356	-0.203715	0.60514	0.102362	0.432315	0.161363	0.325295	-0.237395	0.130256	-0.0400775	0.477854	-0.0848889	0.448758	0.602408	0.279523	0.509861	-0.0221958	0.363671		0.999979	1.42e-06	2	9	9	14
[Master Protein] NADH dehydrogenase [ubiquinone] 1 beta subcomplex subunit 5, mitochondrial OS=Mus musculus GN=Ndufb5 PE=1 SV=1	Ndufb5	0.55432	0.0590205	0.00201967	+		0.279915	0.050408	0.0227755			0.258282	0.176131	0.242846			-0.0801704	0.150942	-0.174498	0.146841	0.0107788	0.571352	0.489966	0.44514	0.753939	0.565099	0.254719	0.150867	0.211055	0.46149	0.375337	0.779231	0.448862	1.1193	0.465123	-0.0676387	0.548975		0.968419	0.00401665	5	4	4	20
[Master Protein] Methylmalonate-semialdehyde dehydrogenase [acylating], mitochondrial OS=Mus musculus GN=Aldh6a1 PE=1 SV=1	Aldh6a1	0.169412	0.0638909	0.100702			-0.104658	0.028275	0.0967424			0.136159	0.0460759	0.0543319			0.066671	0.150942	-0.00916001	0.203872	0.103081	0.412495	0.160465	0.386512	0.130502	0.272493	-0.0713847	0.0225426	-0.0813002	0.0736228	0.0486347	0.23349	0.18737	0.19513	0.113063	-0.0561431	0.134582		1	0	1	17	17	65
[Master Protein] Eukaryotic translation initiation factor 4E-binding protein 1 OS=Mus musculus GN=Eif4ebp1 PE=1 SV=3	Eif4ebp1	-0.514656	0.384051	0.352951			-0.787753	0.321843	0.134204			0.0630186	0.4072	0.916196			-0.670295	0.355481	0.296132	0.38247	0.090947	-1.72348	0.169925	-0.256098	0.11482	-0.423709	-1.34702	-0.302184	-0.22404	-1.74454	0.133751	-0.32681	-0.329848	-0.0200378	-2.4361	-0.0561431	-0.633788		0.968068	0.00404412	1	2	2	3
[Master Protein] Septin-7 OS=Mus musculus GN=Sept7 PE=1 SV=2	2007-09-01	0.14131	0.0489182	0.0874624			-0.13178	0.0784613	0.251862			0.213308	0.0626579	0.0939545			-0.0395283	-0.192645	-0.143909	-0.222392	-0.149619	0.144874	-0.0987782	0.0086649	-0.0879965	-0.00830902	-0.479469	0.0336831	-0.331844	-0.387604	-0.241758	-0.255257	0.0718929	0.114712	-0.15724	-0.11456	-0.0680904		0.241843	0.133749	3	3	3	5
[Master Protein] Thioredoxin reductase 2, mitochondrial OS=Mus musculus GN=Txnrd2 PE=1 SV=4	Txnrd2	0.415751	0.112714	0.0266922			0.142692	0.0868079	0.277709			0.134397	0.0966197	0.381789			-0.100929	-0.306103	-0.205749	-0.364411	-0.244298	0.389412	0.0924462	0.366428	-0.162475	0.171453	-0.124627	-0.155795	-0.167457	0.261775	-0.321928	-0.351472	0.178092	-0.0609681	0.183797	0.214505	0.0327908		0.779847	0.0486844	7	7	8	15
[Master Protein] Mitochondrial import inner membrane translocase subunit Tim13 OS=Mus musculus GN=Timm13 PE=1 SV=1	Timm13	0.386418	0.0848724	0.0380389			0.113476	0.155635	0.62019			0.310126	0.133184	0.212699			0.0851674	0.570749	0.42414	0.505528	0.396396	1.04501	0.592017	0.685657	0.808574	0.782814	0.168819	0.342232	0.185215	0.861363	0.991732	1.21681	0.722147	1.04891	0.76184	0.350281	0.819998		0.97003	0.00363965	1	2	2	5
[Master Protein] Mitochondrial import receptor subunit TOM40B OS=Mus musculus GN=Tomm40l PE=2 SV=1	Tomm40l	0.407902	0.0175242	0.0193243			0.135197	0.196838	0.636048			0.372021	0.158142	0.224047			-0.243669	0.0314783	0.347271	0.203872	0.0847381	0.450166	0.489966	0.482942	0.547488	0.49264	0.0680184	0.43758	-0.575115	0.592496	0.576695	1.16123	0.46421	0.738954	0.509861	0.085518	0.591955		0.683801	0.0767273	1	1	1	2
[Master Protein] Voltage-dependent anion-selective channel protein 2 OS=Mus musculus GN=Vdac2 PE=1 SV=2	Vdac2	0.279756	0.0263249	0.00119681			0.00858485	0.0473585	0.904003			0.218713	0.0977744	0.109444			0.0384741	0.112209	0	0.169925	0.0801521	0.317858	0.396353	0.42586	0.29956	0.359908	-0.030162	0.0336831	0.0485802	0.280552	0.111031	0.53874	0.369573	0.485427	0.211148	-0.0676387	0.30745		0.988067	0.00127979	4	9	9	61
[Master Protein] Hsc70-interacting protein OS=Mus musculus GN=St13 PE=1 SV=1	St13	0.384608	0.171849	0.108641			0.113953	0.102918	0.433549			0.0664507	0.0626841	0.63511			-0.220769	-0.217098	-0.421138	-0.315502	-0.293627	0.373815	-0.217098	0.489147	-0.281938	0.0909812	0.123872	-0.288245	-0.123735	-0.0538669	-0.556393	-0.165059	0.0917924	-0.309544	-0.00786216	-0.175442	-0.113223		0.894864	0.0186404	3	3	3	10
[Master Protein] Heat shock protein beta-8 OS=Mus musculus GN=Hspb8 PE=1 SV=1	Hspb8	0.259594	0.114766	0.116777			-0.0110215	0.0962723	0.934711			0.137014	0.0387552	0.271574			0.199937	0.0924462	0	0.215013	0.126849	0.683143	0.0520886	0.47671	0.33383	0.386443	0.335791	0.140598	-0.295007	0.190755	0.207	0.360402	0.10164	0.237943	0.257798	0.306427	0.252842		0.999958	3.38e-06	1	3	3	7
[Master Protein] Poly(A) RNA polymerase, mitochondrial OS=Mus musculus GN=Mtpap PE=2 SV=1	Mtpap	0.536661	0.20859	0.152647			0.266421	0.203518	0.437394			0.270347	0.199337	0.42066			0.23349	1.17932	0.403578	0.940838	0.689308	1.85307	0.813404	1.35288	0.884523	1.22597	1.57163	0.542697	0.551642	1.44494	0.66773	1.24176	0.629888	0.836899	1.80062	1.62121	1.22608		0.0574308	0.184366	1	1	1	4
[Master Protein] OCIA domain-containing protein 1 OS=Mus musculus GN=Ociad1 PE=1 SV=1	Ociad1	0.173986	0.121498	0.522635			-0.0960695	0.0878632	0.67399			-0.106524	0.0936728	0.479385			0.26628	0.519868	0.746068	-0.252766	0.319862	0.844606	0.592017	0.232291	0.30648	0.493849	0.0197633	0.18124	0.417506	0.0150282	0.485427	0.367976	0.232885	-0.179909	0.244622	-0.0792266	0.117269		0.750093	0.0616832	3	3	3	6
[Master Protein] Vacuolar protein sorting-associated protein 13A OS=Mus musculus GN=Vps13a PE=2 SV=1	Vps13a	0.0634236	0.199661	0.811811			-0.20635	0.137046	0.332593			0.0661719	0.159061	0.785178			0.0289513	-0.0213737	0.437686	0.290677	0.183985	-0.195551	0.713437	-0.098915	0.570664	0.247409	-0.168682	0.368867	-0.38247	-0.246512	0.316973	0.525256	-0.240051	0.427421	-0.201634	-0.291956	0.0438073		6.32e-07	0.286668	2	4	4	6
[Master Protein] Heparin cofactor 2 OS=Mus musculus GN=Serpind1 PE=1 SV=1	Serpind1	-0.231106	0.165567	0.354048			-0.500536	0.159216	0.0670157			0.105043	0.272983	0.773811			0.812914	1.25239	1.42073	1.16419	1.16256	0.598446	1.47478	0.754244	0.898328	0.931449	0.534336	0.732414	0.0485802	0.922417	1.07235	1.26222	0.328233	1.70579	0.113063	0.426009	0.767063		0.375526	0.117495	1	2	2	2
[Master Protein] 3-oxoacyl-[acyl-carrier-protein] synthase, mitochondrial OS=Mus musculus GN=Oxsm PE=1 SV=1	Oxsm	0.212285	0.0970387	0.149109			-0.0568729	0.056519	0.548669			0.147565	0.0895385	0.247838			-0.154171	0.0924462	-0.0276564	-0.177998	-0.0668449	0.190103	-0.110183	0.0761717	0.425669	0.14544	-0.0924462	-0.093867	-0.369646	-0.0460474	-0.0165829	0.0851674	0.0415193	0.303907	0.00781946	-0.319178	0.0238471		0.387215	0.11567	2	2	2	7
[Master Protein] Histone H3.3C OS=Mus musculus GN=H3f3c PE=3 SV=3	H3f3c	0.217108	0.148767	0.389406			-0.0520255	0.0934365	0.784531			0.0237297	0.116594	0.890551			0.610726	0.570749	0.30355	-0.0794344	0.351397	0.927068	0.131706	0.733485	0.481764	0.568506	0.456715	-0.0698214	0.531275	0.329462	0.249229	0.26628	0.294285	0.37468	0.747901	-0.0676387	0.323101		0.985945	0.00153007	8	2	2	7
[Master Protein] NADH dehydrogenase [ubiquinone] flavoprotein 1, mitochondrial OS=Mus musculus GN=Ndufv1 PE=1 SV=1	Ndufv1	0.494414	0.0355705	3.22844e-05			0.225296	0.0441765	0.0060578			0.295239	0.102837	0.046004			-0.187085	-0.217098	-0.226965	-0.149143	-0.195073	0.190103	0.287577	0.339206	0.38048	0.299341	0.0584957	0.0665977	-0.0400775	0.177459	-0.111361	0.623437	0.377701	0.485427	0.162939	-0.0221958	0.325462		0.91334	0.0143693	6	13	13	54
[Master Protein] Serum deprivation-response protein OS=Mus musculus GN=Sdpr PE=1 SV=3	Sdpr	0.469681	0.0924819	0.00857075			0.20127	0.0721341	0.0978677			0.242146	0.0546407	0.0436262			0.0479345	-0.0540398	0.139163	-0.13493	-0.000468053	0.78099	0.296241	0.393145	0.406475	0.469213	0.22097	0.161062	0.0581029	0.499387	0.0644887	0.558731	0.385784	0.554801	0.482063	0.233364	0.442948		1	6.83e-15	1	10	10	28
[Master Protein] Methylmalonyl-CoA epimerase, mitochondrial OS=Mus musculus GN=Mcee PE=1 SV=1	Mcee	0.778522	0.156106	0.00944081	+		0.140205	0.150166	0.526729			0.538881	0.129761	0.0412921	+		0.0289513	-0.400962	-0.408963	-0.252766	-0.258435	0.94301	0.234465	0.696423	0.206451	0.520087	-0.11382	-0.388772	-0.22404	0.520603	-0.385122	0.525256	0.734858	0.52745	0.442222	-0.126532	0.420651		0.97003	0.00366593	1	2	2	8
[Master Protein] Myosin light polypeptide 6 OS=Mus musculus GN=Myl6 PE=1 SV=3	Myl6	0.210491	0.129408	0.287832			-0.0576383	0.140151	0.780156			0.145248	0.0930996	0.462238			0.329705	-0.065095	-0.065376	-0.0931094	0.0265313	0.557612	-0.0987782	0.40632	0.0829363	0.237023	-0.0713847	-0.106042	-0.259087	0.572318	-0.29134	-0.132638	0.159356	0.0774788	-0.0157673	0.482277	0.114141		0.627806	0.0853066	2	1	4	44
[Master Protein] Coronin-1C OS=Mus musculus GN=Coro1c PE=1 SV=2	Coro1c	0.301675	0.148953	0.312196			0.0338445	0.123116	0.893307			0.206696	0.11501	0.304428			0.0851674	-0.858644	-0.123872	-0.559427	-0.364194	0.293196	-0.415038	0.164119	-0.292355	-0.0625191	-0.398549	-0.359328	-0.697971	0.157281	-0.353179	-0.565597	0.18737	-0.0924462	-0.201634	0.0540399	-0.123653		0.0741513	0.175309	1	1	2	4
[Master Protein] Calcium-binding mitochondrial carrier protein Aralar1 OS=Mus musculus GN=Slc25a12 PE=1 SV=1	Slc25a12	0.335192	0.0461897	0.00643351			0.068129	0.061689	0.498328			0.190396	0.0680193	0.100774			0.130397	-0.133267	-0.133856	-0.0524674	-0.0472983	0.389412	0.270089	0.34606	0.146015	0.287894	-0.0506261	-0.0579473	0.0196287	0.286757	-0.0936591	0.258152	0.232885	0.366985	0.277338	-0.0792266	0.211227		1	0	3	19	19	127
[Master Protein] Activator of 90 kDa heat shock protein ATPase homolog 1 OS=Mus musculus GN=Ahsa1 PE=2 SV=2	Ahsa1	0.343107	0.118011	0.102779			0.0767858	0.122733	0.691399			0.13713	0.0733395	0.415929			0.352789	0.102362	-0.0276564	-0.192645	0.0587123	0.638155	0.141356	0.636188	0.191578	0.401819	0.287697	-0.081794	0.285909	0.466965	-0.281286	-0.0196288	0.31982	0.295824	0.487665	0.27946	0.272628		0.998646	0.000129603	1	3	3	5
[Master Protein] Mitochondrial inner membrane protein OS=Mus musculus GN=Immt PE=1 SV=1	Immt	0.442267	0.0907819	0.00830456			0.176315	0.0720213	0.120548			0.255489	0.0516821	0.0327254			0.130397	0.102362	-0.074962	0.0752882	0.0582711	0.775065	0.296241	0.543824	0.387023	0.500538	0.142019	0.191224	0.076962	0.541512	0.221214	0.62975	0.52402	0.485427	0.531721	0.27946	0.490075		0.979372	0.00242563	9	41	41	177
[Master Protein] Thioredoxin reductase 3 OS=Mus musculus GN=Txnrd3 PE=1 SV=3	Txnrd3	-0.235292	0.312422	0.708106			-0.501214	0.136041	0.300065			0.828771	0.0141496	0.113467			NaN	1.18866	0.963006	0.332196	0.827955	NaN	-0.0321804	NaN	1.21751	0.592663	NaN	0.0225426	NaN	NaN	0.630938	1.18715	NaN	1.12387	NaN	NaN	1.15551		0.120719	0.158572	2	1	1	1
[Master Protein] Isoform Beta of cGMP-dependent protein kinase 1 OS=Mus musculus GN=Prkg1	Prkg1	0.272232	0.193216	0.340251			0.00636363	0.10446	0.972798			0.351703	0.165012	0.145901			-0.481533	-0.332575	0.155651	-0.106915	-0.191343	-0.381563	0.396353	-0.215168	0.523933	0.0808888	-0.321928	0.0774045	-0.461904	-0.329501	0.111031	0.750548	-0.0105692	0.420004	-0.0478285	-0.278535	0.166724		0.00220949	0.243618	2	2	2	4
[Master Protein] Methylmalonyl-CoA mutase, mitochondrial OS=Mus musculus GN=Mut PE=1 SV=2	Mut	0.391197	0.0957062	0.0241802			0.125996	0.0975281	0.391445			0.264703	0.110887	0.147548			-0.154171	0.112209	-0.205749	-0.0794344	-0.0817862	0.54374	0.22542	0.0428131	0.425669	0.309411	-0.0818771	0	-0.24731	0.394115	0.156119	0.477047	0.0517151	0.561558	0.487665	-0.033423	0.308912		0.999998	1.39e-07	1	7	7	12
[Master Protein] Collagen alpha-1(II) chain OS=Mus musculus GN=Col2a1 PE=1 SV=2	Col2a1	0.335051	0.104357	0.486425			0.0705676	0.181426	0.878843			0.257423	0.118243	0.318721			-0.0196288	0	-0.205749	-1.80736	-0.508183	0.126377	-0.254573	-0.117652	-0.446683	-0.173133	-0.770518	-0.359328	-0.76356	-0.611645	0.316973	-0.069902	-0.383787	-0.479469	-0.23816	0.270358	-0.180192		2.63e-09	0.295749	7	1	2	3
[Master Protein] Eukaryotic translation initiation factor 3 subunit K OS=Mus musculus GN=Eif3k PE=1 SV=1	Eif3k	0.266684	0.21055	0.347572			0.0022141	0.229398	0.994374			0.20013	0.271939	0.628427			0.00971519	0.287577	0.155651	-0.163499	0.072361	0.0981804	0.807355	-0.225292	0.675936	0.339045	-0.00998409	-0.344828	-0.259087	-0.0855757	1.07235	0.697437	-0.227667	1.2713	-0.228941	-0.138605	0.274705		0.99898	9.49e-05	2	3	3	4
[Master Protein] Mimitin, mitochondrial OS=Mus musculus GN=Ndufaf2 PE=2 SV=1	Ndufaf2	0.354694	0.0591164	0.00312254			0.0929329	0.0598822	0.285157			0.290998	0.0949442	0.0490185			0.139275	0.121991	0.180035	0.0381351	0.119859	0.54374	0.459432	0.290297	0.604745	0.474553	0.123872	0.18124	0.0675634	0.455994	0.235289	0.70941	0.31982	0.803084	0.407175	0.27946	0.50379		0.999981	1.18e-06	1	4	4	5
[Master Protein] Ras-related protein R-Ras2 OS=Mus musculus GN=Rras2 PE=1 SV=1	Rras2	-0.0758765	0.222377	0.810867			-0.337575	0.214391	0.307338			0.0792153	0.172549	0.803327			0.375509	1.00529	0.920221	0.440572	0.685399	0.301464	0.770518	0.108776	1.25733	0.609523	0.142019	0.0987781	0.150026	0.0446229	1.30368	0.484034	0.0517151	1.12387	0.0911479	0.384429	0.42704		0.984761	0.00164729	1	2	3	10
[Master Protein] MICOS complex subunit Mic19 OS=Mus musculus GN=Chchd3 PE=1 SV=1	Chchd3	0.520515	0.0766258	0.00141549	+		0.258826	0.0852178	0.0527711			0.271709	0.0693556	0.0579142			-0.0395283	0.0210616	-0.0183785	-0.120854	-0.0394249	0.745071	0.380143	0.379848	0.419299	0.48109	0.142019	0.0557094	0.104796	0.587478	0.207	0.648528	0.471824	0.627446	0.493246	0.214505	0.49111		0.950133	0.00757473	5	8	8	36
[Master Protein] Ephrin type-A receptor 5 OS=Mus musculus GN=Epha5 PE=4 SV=1	Epha5	0.143899	0.0016097	0.427623			-0.117697	0.107069	0.654669			0.0608469	0.192513	0.912983			NaN	-0.878009	-0.522421	-0.503574	-0.634668	NaN	-0.48755	NaN	-0.493989	-0.490769	NaN	-0.512951	NaN	NaN	-0.99178	-1.12199	NaN	-0.261046	NaN	NaN	-0.691518		1.35e-06	0.285388	6	1	1	1
[Master Protein] NADH dehydrogenase [ubiquinone] 1 beta subcomplex subunit 3 OS=Mus musculus GN=Ndufb3 PE=1 SV=1	Ndufb3	0.5859	0.0712321	0.0458948	+		0.324619	0.110801	0.214445			0.252217	0.117411	0.199838			0.490986	0.667425	-0.315096	0.459432	0.325687	1.03016	1.01582	0.674809	0.92555	0.911587	0.327885	0.511161	0.531275	0.96173	0.919476	1.19994	0.709323	1.08219	1.03103	0.490139	0.902523		0.994706	0.000574377	1	2	2	7
[Master Protein] Mitochondrial import receptor subunit TOM40 homolog OS=Mus musculus GN=Tomm40 PE=1 SV=3	Tomm40	0.352933	0.164059	0.191421			0.0917783	0.126418	0.669058			0.232272	0.0996983	0.232967			0.156869	-0.387023	-0.522421	-0.222392	-0.243742	0.457583	-0.293047	0.40632	-0.134093	0.109191	-0.030162	-0.288245	-0.0400775	0.216987	-0.618321	-0.209453	0.302847	-0.146486	0.328187	0.126448	0.0803087		0.999996	3.32e-07	1	4	4	11
[Master Protein] Protein DEK OS=Mus musculus GN=Dek PE=1 SV=1	Dek	0.116782	0.0845618	0.38091			-0.143266	0.103314	0.3618			-0.0378144	0.131759	0.844956			0.306246	0.451696	0.615082	0.290677	0.415925	0.412495	0.789054	0.352881	0.5764	0.532708	0.254719	0.64794	0.123058	0.370938	-0.0333586	-0.209453	0.25952	0.67184	0.076351	0.375968	0.234845		0.738902	0.0651256	3	3	3	4
[Master Protein] Profilin-1 OS=Mus musculus GN=Pfn1 PE=1 SV=2	Pfn1	0.0960913	0.0517808	0.340518			-0.163941	0.0819412	0.218112			0.100643	0.0678407	0.422032			0.249978	0.577873	0.318271	0.352516	0.37466	0.464963	0.420332	0.35967	0.638039	0.470751	0.0392595	0.140598	0.0485802	0.299088	0.526069	0.462972	0.0718929	0.471143	0.217905	0.332899	0.311362		0.973379	0.00315671	3	5	5	26
[Master Protein] Inter alpha-trypsin inhibitor, heavy chain 4 OS=Mus musculus GN=Itih4 PE=1 SV=2	Itih4	0.334897	0.0963615	0.0499021			0.736047	0.182581	0.0187338	+		-0.151587	0.108675	0.541231			-0.454566	-0.820676	-0.603341	-0.521953	-0.600134	-0.279382	-0.5025	0.0343515	-0.313416	-0.265237	0.520531	0.150867	-0.123735	0.617328	-0.485427	-0.467986	0.178092	-0.0506261	0.197537	0.0646091	-0.0156748		0.70809	0.07124	4	9	9	12
[Master Protein] Dehydrogenase/reductase SDR family member 11 OS=Mus musculus GN=Dhrs11 PE=2 SV=1	Dhrs11	0.0504868	0.145685	0.879613			-0.208937	0.211141	0.578339			0.202424	0.233166	0.580723			-0.580097	-0.644519	0.471006	-0.61753	-0.342785	-0.449308	-0.065095	-0.688539	0.0337488	-0.292298	-0.787592	0.0987781	-0.395409	-1.31064	-0.363748	-1.18709	-0.0212165	0.303907	-0.183712	-0.658384	-0.349298		0.999448	3.89e-05	1	3	3	5
[Master Protein] Cysteine-rich protein 1 OS=Mus musculus GN=Crip1 PE=1 SV=2	Crip1	0.137711	0.146921	0.634979			-0.120713	0.0593186	0.574385			0.213082	0.122801	0.199804			-0.800063	-0.661198	0.180035	-0.364411	-0.411409	-0.706804	-0.254573	-0.256098	0.122682	-0.273698	-0.536053	-0.359328	-0.531613	-0.468904	-0.764711	-0.00978106	-0.240051	-0.146486	-0.809316	-0.389567	-0.31904		0.996583	0.000350371	1	2	2	10
[Master Protein] Ras-related protein Rab-35 OS=Mus musculus GN=Rab35 PE=1 SV=1	Rab35	0.042883	0.0318511	0.836814			-0.21549	0.042759	0.356686			0.073596	0.0682984	0.722519			NaN	-0.611729	-0.143909	-0.521953	-0.425864	NaN	-0.319279	NaN	-0.446683	-0.382981	NaN	-0.545741	NaN	NaN	-0.736966	-0.415038	NaN	-0.720477	NaN	NaN	-0.567757		0.928298	0.0113615	31	1	2	29
[Master Protein] Isocitrate dehydrogenase [NADP], mitochondrial OS=Mus musculus GN=Idh2 PE=1 SV=3	Idh2	0.387711	0.233537	0.204817			0.130519	0.0569589	0.148155			0.151648	0.0989283	0.268828			0.241758	0.234465	0.0970987	0.280108	0.213357	1.23396	0.0314783	0.83928	0.29956	0.601069	0.203795	0.324198	0.261387	0.353309	0.576695	0.801774	0.602408	0.123872	0.459432	0.490139	0.495525		1	1.75e-11	2	14	14	121
[Master Protein] Protein NipSnap homolog 2 OS=Mus musculus GN=Gbas PE=2 SV=1	Gbas	0.335096	0.0705056	0.0110735			0.0784774	0.0369356	0.237014			0.199799	0.0689007	0.0515917			0.066671	0.0314783	-0.123872	0.050626	0.00622589	0.44271	0.261265	0.507604	0.153709	0.341322	0.0774788	0.0113153	0.104796	0.229926	0	0.345135	0.385784	0.366985	0.346803	-0.0221958	0.284502		0.89481	0.0187053	2	10	10	63
[Master Protein] Calcyclin-binding protein OS=Mus musculus GN=Cacybp PE=1 SV=1	Cacybp	-0.0329919	0.0451997	0.622304			-0.289482	0.0107228	6.89253e-05			0.113825	0.0840977	0.264147			-0.100929	-0.121679	-0.154034	0.012824	-0.0909543	-0.183963	0.0105693	-0.225292	-0.0970987	-0.123946	-0.385493	-0.373975	-0.38247	-0.417558	-0.342687	-0.0295443	-0.439821	-0.0609681	-0.32389	-0.478834	-0.266611		0.695119	0.0742818	1	1	1	4
[Master Protein] Phosphatidylinositol 5-phosphate 4-kinase type-2 alpha OS=Mus musculus GN=Pip4k2a PE=1 SV=1	Pip4k2a	-0.329026	0.187295	0.397805			-0.585155	0.134234	0.0974979			0.173997	0.113287	0.401457			-0.869603	-0.280108	-0.259387	0.541373	-0.216931	-1.12738	-0.306103	-0.606855	-0.143492	-0.545957	-0.95109	-0.512951	-1.10236	-1.06963	-0.374395	-0.187085	-0.543443	-0.672114	-0.894205	-0.843598	-0.628089		0.839684	0.0325638	4	3	3	6
[Master Protein] Putative peptidyl-tRNA hydrolase PTRHD1 OS=Mus musculus GN=Ptrhd1 PE=3 SV=1	Ptrhd1	0.120578	0.0841907	0.360853			-0.135117	0.0309668	0.117093			0.215441	0.10508	0.116621			-0.0597062	-0.0540398	-0.259387	0.0995356	-0.0683993	0.0101243	0.243454	0.156342	-0.201207	0.0521783	-0.237395	-0.081794	-0.212545	-0.292027	-0.193823	-0.17603	0.385784	-0.0403578	-0.266174	0.156402	0.0119246		0.991806	0.000894604	1	2	2	4
[Master Protein] 39S ribosomal protein L12, mitochondrial OS=Mus musculus GN=Mrpl12 PE=1 SV=2	Mrpl12	0.411547	0.0306163	0.00355003			0.156446	0.105181	0.33552			0.174747	0.120064	0.356163			0.00971519	0.355481	0.354431	0.247927	0.241889	0.670432	0.706953	0.549773	0.686584	0.653435	0.0489095	0.542697	0.185215	0.627142	0.587708	0.888579	0.433349	0.864485	0.493246	0.185746	0.573081		0.999805	1.46e-05	1	3	3	11
[Master Protein] RUN and FYVE domain-containing protein 1 OS=Mus musculus GN=Rufy1 PE=1 SV=1	Rufy1	0.262247	0.0221574	0.238293			0.00732319	0.21446	0.986482			-0.187824	0.167006	0.786524			NaN	-0.217098	0.250808	0.0630097	0.0322399	NaN	0.338802	NaN	0.250172	0.294487	NaN	0.51911	NaN	NaN	-0.439984	0.225175	NaN	-0.521698	NaN	NaN	-0.148261		1.53e-07	0.290733	1	2	2	2
[Master Protein] Metaxin-1 OS=Mus musculus GN=Mtx1 PE=4 SV=1	Mtx1	0.450544	0.109486	0.0286388			0.19598	0.0884189	0.201412			0.306053	0.0700501	0.0414157			0.427171	0.0520886	0.243114	0.0255352	0.186977	0.948285	0.47478	0.733485	0.393536	0.637521	0.554801	0.0881309	0.228028	0.612396	0.431432	0.697437	0.441127	0.601451	0.855816	0.84922	0.68901		0.919062	0.0134186	8	4	4	10
[Master Protein] Isoform 2 of Neutral alpha-glucosidase AB OS=Mus musculus GN=Ganab	Ganab	0.502653	0.204637	0.182551			0.720639	0.12457	0.0277077	+		-0.355941	0.197935	0.210528			0.427171	-0.443607	-0.659925	-0.163499	-0.209965	0.792767	0.261265	0.451509	-0.33479	0.292688	0.561558	0.971317	0.19388	0.577389	0.249229	-0.565597	-0.0319429	0.319937	0.277338	0.773932	0.154733		0.00742017	0.225185	2	1	1	2
[Master Protein] Citrate synthase, mitochondrial OS=Mus musculus GN=Cs PE=1 SV=1	Cs	0.58951	0.0394417	3.04885e-05	+		0.335938	0.0336324	0.00022846			0.280991	0.125822	0.0897593			-0.198226	-0.293047	-0.315096	-0.237499	-0.260967	0.464963	0.287577	0.276012	0.285621	0.328543	0.0584957	0.171187	0.0196287	0.150492	-0.0249463	0.470027	0.602408	0.607993	0.237989	-0.138605	0.355962		1	2.7e-12	2	11	11	95
[Master Protein] Isoform 2 of Calcium uptake protein 1, mitochondrial OS=Mus musculus GN=Micu1	Micu1	0.154484	0.319836	0.752658			-0.0981812	0.260466	0.820116			0.329559	0.236012	0.426027			0.654733	-0.443607	-0.659925	-0.163499	-0.153074	0.867061	-0.443607	0.339206	-0.757023	0.0014093	0.52745	-0.344828	0.302028	-0.933573	-0.807355	0.448758	-0.454176	-0.536053	0.0837684	0.84922	0.0783035		0.119612	0.158879	4	2	2	2
[Master Protein] Integrin-linked protein kinase OS=Mus musculus GN=Ilk PE=1 SV=2	Ilk	-0.121622	0.104398	0.51342			-0.373985	0.131869	0.105122			0.118579	0.100783	0.540667			0	0.51245	0.5542	0.421464	0.372029	-0.0412227	0.451696	0.44514	0.146015	0.250407	-0.347019	0.351165	-0.24731	-0.109823	0.343205	0.504792	-0.155518	0.0584957	0.197537	-0.0221958	0.116622		0.986141	0.00148807	2	2	2	4
[Master Protein] MCG13402, isoform CRA_c OS=Mus musculus GN=Ptbp1 PE=1 SV=1	Ptbp1	0.133716	0.0243427	0.360978			-0.118561	0.112055	0.538851			0.1618	0.0837478	0.331162			-0.639598	-0.458106	-0.065376	-0.163499	-0.331645	-0.230884	-0.241973	-0.117652	-0.201207	-0.197929	-0.736966	-0.344828	-0.76356	-0.202389	-0.203284	-0.537028	-0.0646091	-0.0818771	-0.42553	-0.332983	-0.288405		0.792044	0.0450845	10	3	3	5
[Master Protein] Astrocytic phosphoprotein PEA-15 OS=Mus musculus GN=Pea15 PE=1 SV=1	Pea15	-0.0776299	0.117463	0.71986			-0.32966	0.143428	0.19059			0.140883	0.0812405	0.46655			0.148099	0.866733	0.621032	0.724027	0.589973	0.618437	0.388271	0.209923	0.83274	0.512343	-0.11382	0.534877	-0.134542	0.405565	0.609485	0.604328	0.250696	0.54119	0.12749	0.482277	0.401196		0.885927	0.0215464	3	2	2	3
[Master Protein] NADH-ubiquinone oxidoreductase chain 5 OS=Mus musculus GN=Mtnd5 PE=3 SV=2	Mtnd5	0.643824	0.146781	0.0175545	+		0.392076	0.163521	0.126622			0.169695	0.259078	0.633625			-1.18709	-1.5025	-1.03699	-1.38109	-1.27692	-1.12738	-0.415038	-0.409255	-0.5807	-0.633093	-0.840059	-0.373975	-0.697971	-1.03827	-1.47393	-0.609541	-0.0646091	-0.225713	-1	-1.67587	-0.715147		0.25357	0.132928	2	1	1	5
[Master Protein] Creatine kinase B-type OS=Mus musculus GN=Ckb PE=1 SV=1	Ckb	0.0677938	0.162075	0.777221			-0.183006	0.228891	0.57651			0.385986	0.243899	0.332191			0.76209	0.131706	0.566584	0.523562	0.495985	1.01516	0.131706	0.432315	0.675936	0.563779	0.568284	0.487049	-0.619969	0.894246	0.235289	0.314109	0.935391	-0.124627	0.927649	1.44231	0.698966		0.764065	0.0557396	1	2	3	51
[Master Protein] Zinc fingers and homeoboxes protein 2 OS=Mus musculus GN=Zhx2 PE=1 SV=1	Zhx2	0.178584	0.0790537	0.572488			-0.0719875	0.0915843	0.825214			-0.166691	0.104292	0.644962			NaN	-0.579668	0.0181474	-0.578536	-0.380019	NaN	-0.359542	NaN	-0.0433274	-0.201435	NaN	-0.247218	NaN	NaN	-0.656795	-0.851901	NaN	-0.385493	NaN	NaN	-0.618697		4.04e-06	0.281522	1	1	1	1
[Master Protein] Mitochondrial import inner membrane translocase subunit TIM44 OS=Mus musculus GN=Timm44 PE=1 SV=2	Timm44	0.412219	0.102371	0.0315038			0.161664	0.0449785	0.137402			0.263197	0.105349	0.0739196			0.249978	0.0418202	-0.164229	0.146841	0.0686026	0.804449	0.243454	0.399748	0.475637	0.480822	0.123872	0.140598	0.202493	0.394115	0.290256	0.888579	0.328233	0.64027	0.277338	0.332899	0.493464		1	1.48e-12	2	10	10	21
[Master Protein] Myosin-9 OS=Mus musculus GN=Myh9 PE=1 SV=4	Myh9	0.308703	0.0476477	0.0204819			0.0584423	0.0910574	0.680536			0.152598	0.0279097	0.189724			0.10343	0.278859	0.361555	0	0.185961	0.578173	0.371969	0.596504	0.432011	0.494664	0.132974	0.109347	0.0389941	0.597497	0.343205	0.497906	0.344911	0.427421	0.321928	0.392842	0.397002		1	0	3	28	36	78
[Master Protein] Myosin regulatory light polypeptide 9 OS=Mus musculus GN=Myl9 PE=1 SV=3	Myl9	0.330065	0.0687432	0.0134083			0.0799226	0.142193	0.680524			0.169138	0.108314	0.421955			-0.132638	0.0210616	0.0181474	0.123382	0.00748842	0.501305	0.420332	0.290297	0.138279	0.337553	-0.237395	0.0225426	-0.123735	0.679959	0.0956834	0.26628	-0.109347	0.35925	0.141774	0.624788	0.256549		1	3.4e-08	2	6	7	11
[Master Protein] Mitochondrial import inner membrane translocase subunit TIM16 OS=Mus musculus GN=Pam16 PE=2 SV=1	Pam16	0.237469	0.0793863	0.119432			-0.0122953	0.044953	0.905458			0.228169	0.107578	0.118165			0.375509	0.570749	0.155651	0.523562	0.406368	0.804449	0.693897	0.379848	0.697153	0.643837	0.434801	0.420706	0.202493	0.499387	0.412975	0.909488	0.616213	0.853514	0.470791	0.261198	0.622241		0.997796	0.000210806	1	2	2	5
[Master Protein] Succinate-semialdehyde dehydrogenase, mitochondrial OS=Mus musculus GN=Aldh5a1 PE=1 SV=1	Aldh5a1	0.452556	0.406296	0.409604			0.203238	0.214815	0.551402			0.217968	0.18488	0.510979			0.274362	-0.443607	-0.659925	-0.163499	-0.248167	1.04008	-0.443607	0.978107	-0.757023	0.204389	0.123872	-0.344828	0.23644	0.567229	-0.807355	-0.565597	0.531325	0.177643	0.595379	0.126448	0.17304		0.0673432	0.177184	1	2	2	3
[Master Protein] D-dopachrome decarboxylase OS=Mus musculus GN=Ddt PE=1 SV=3	Ddt	0.00558615	0.0950445	0.978814			-0.242994	0.126211	0.302743			0.249628	0.223584	0.409837			-0.454566	0.169925	0.296132	-0.163499	-0.0380019	-0.304257	-0.110183	0.100694	0.184083	-0.0324158	-0.273018	-0.344828	-0.503324	-0.533035	0.249229	0.70941	0	0.19513	-0.256775	-0.804604	-0.0313679		0.988273	0.00121905	3	2	2	8
[Master Protein] Protein Palm2Akap2 (Fragment) OS=Mus musculus GN=Palm2Akap2 PE=4 SV=1	Palm2Akap2	0.744522	0.0605703	0.395072			0.496632	0.066864	0.557502			0.536195	0.117447	0.218005			NaN	0.347165	0.130848	-1.48543	-0.335805	NaN	0.287577	NaN	0.529858	0.408717	NaN	0.0113153	NaN	NaN	0.31034	0.434403	NaN	0.959642	NaN	NaN	0.697023		0.000265981	0.261544	7	1	1	1
[Master Protein] Ferritin light chain 1 OS=Mus musculus GN=Ftl1 PE=1 SV=2	Ftl1	0.220853	0.0343431	0.193269			-0.0268673	0.0696762	0.867554			-0.276421	0.053267	0.0225291			-0.495208	-0.332575	0.163825	-0.065888	-0.182462	-0.0729315	0.0520886	0.0595887	0.11482	0.0383915	-0.146486	-0.2205	-0.489385	-0.0151864	-0.175087	-0.402098	-0.468675	-0.610054	-0.628744	-0.319178	-0.48575		0.896671	0.0180612	4	4	4	9
[Master Protein] Isochorismatase domain-containing protein 2A, mitochondrial OS=Mus musculus GN=Isoc2a PE=1 SV=1	Isoc2a	0.150135	0.0886751	0.30839			-0.0971063	0.0755838	0.455835			0.28703	0.11998	0.107817			0.0573332	0.313417	0.10561	0.43105	0.226852	0.683143	0.270089	0.297386	0.257332	0.376987	-0.0506261	0.109347	-0.0198996	0.190755	0.419154	0.77354	0.48693	0.478302	0.401251	-0.0561431	0.416776		0.999872	9.5e-06	1	3	3	9
[Master Protein] MCG5603 OS=Mus musculus GN=Ndufa11 PE=4 SV=1	Ndufa11	0.726914	0.143988	0.00765551	+		0.48	0.120029	0.0242792			0.240623	0.0524262	0.138973			-0.654864	-1.04307	-0.844349	-0.900464	-0.860687	-0.183963	-0.1686	0.311461	-0.493989	-0.133773	-0.0200378	-0.302184	-0.461904	-0.282808	-0.836501	-0.255257	0.0618392	-0.157541	-0.0972972	-0.252063	-0.140064		0.952273	0.00686201	2	3	3	12
[Master Protein] ADP/ATP translocase 1 OS=Mus musculus GN=Slc25a4 PE=1 SV=4	Slc25a4	0.406128	0.0918785	0.016178			0.159733	0.0779886	0.199248			0.300296	0.10215	0.0700261			-0.209453	-0.443607	-0.292554	-0.163499	-0.277278	0.190103	0.102362	0.366428	-0.143492	0.12885	0.0489095	-0.081794	0.0196287	-0.134485	-0.439984	0.360402	0.441127	0.212408	0.113063	-0.213244	0.182751		1	1.79e-14	2	9	15	112
[Master Protein] MAGUK p55 subfamily member 6 OS=Mus musculus GN=Mpp6 PE=1 SV=1	Mpp6	-0.129727	0.197867	0.7555			-0.375707	0.220924	0.379335			0.0548955	0.140323	0.855858			-0.0801704	-0.978938	0.566584	-0.467505	-0.240007	-0.549834	-0.306103	-0.851477	0.228477	-0.369734	-0.95109	-0.944291	-0.832272	-0.707064	0.356144	-0.363963	-0.776104	-1.07139	-0.353637	-0.239007	-0.560819		0.897282	0.0178033	3	2	2	2
[Master Protein] Protein disulfide-isomerase A3 OS=Mus musculus GN=Pdia3 PE=1 SV=2	Pdia3	0.179267	0.0608317	0.150603			-0.0656235	0.0885262	0.639017			0.20359	0.0217647	0.0808294			0.0943274	0.0314783	0.180035	-0.207442	0.0245997	0.225292	0.0105693	0.232291	0.347313	0.203866	0	-0.168506	-0.0605416	0.305214	-0.281286	0.208399	0.121136	0.177643	0.0911479	0.214505	0.162566		0.999653	2.29e-05	2	5	5	13
[Master Protein] ATP-binding cassette sub-family B member 8, mitochondrial OS=Mus musculus GN=Abcb8 PE=2 SV=1	Abcb8	0.451677	0.173179	0.0971542			0.207266	0.0673901	0.158565			0.155842	0.0971775	0.272388			0.182864	-0.180572	-0.361266	-0.0794344	-0.109602	0.75112	-0.0106473	0.619314	0.00851155	0.342074	0.0197633	0.130256	0.0581029	0.365086	-0.0848889	-0.132638	0.385784	0.499571	0.190684	0.324129	0.253506		0.918922	0.0134728	3	5	5	8
[Master Protein] Peptidase M20 domain-containing protein 2 OS=Mus musculus GN=Pm20d2 PE=2 SV=1	Pm20d2	1.02087	0.512602	0.20011			0.776515	0.304793	0.176667			0.158076	0.363363	0.77321			0.00971519	-1.62803	-1.60334	-1.38109	-1.15069	1.03016	-1.08746	0.749082	-1.21105	-0.129819	0.142019	-1.20732	0.104796	0.292936	-1.20328	-1.42809	0.715749	-0.913123	0.283793	0.261198	-0.216095		0.769066	0.0536992	2	3	3	4
[Master Protein] 40S ribosomal protein S10 OS=Mus musculus GN=Rps10 PE=1 SV=1	Rps10	0.483155	0.0969631	0.100168			0.239105	0.191497	0.46779			-0.0272982	0.15198	0.922903			-0.0905123	-0.579668	-1.1745	-0.678072	-0.630688	0.0886576	-0.0762356	-0.155871	-0.446683	-0.147533	-0.124627	-0.11832	-0.235628	-0.237579	-1.24176	-1.08017	-0.120752	-0.35973	-0.294743	-0.239007	-0.418881		0.999972	2.01e-06	2	6	6	11
[Master Protein] Cytochrome b-c1 complex subunit 2, mitochondrial OS=Mus musculus GN=Uqcrc2 PE=1 SV=1	Uqcrc2	0.530067	0.01615	0.000573421	+		0.286317	0.0860775	0.0616048			0.274842	0.113311	0.122338			-0.415038	-0.345996	-0.123872	-0.106915	-0.247955	0.251132	0.33039	0.254317	0.292608	0.282112	-0.0818771	0.0557094	-0.178597	0.388355	0.00822052	0.497906	0.456557	0.574978	0.12749	-0.0909085	0.313204		1	0	1	13	13	118
[Master Protein] Peripherin OS=Mus musculus GN=Prph PE=3 SV=1	Prph	-0.458322	0.300448	0.261026			-0.701889	0.308399	0.127903			-0.0511264	0.110771	0.892465			-0.441269	-0.0430688	0.122484	0.0630097	-0.074711	-1.02046	-0.156725	-1.20511	0.250172	-0.533033	-1.15754	0.191224	-1.73039	-0.992466	-0.193823	-0.565597	-1.07566	-0.656347	-0.665581	-1.17544	-0.827726		0.679295	0.0790381	6	4	7	15
[Master Protein] Nucleobindin-1 OS=Mus musculus GN=Nucb1 PE=1 SV=2	Nucb1	-0.144263	0.0866051	0.351581			-0.387567	0.0617767	0.0139324			0.0175231	0.0938439	0.892503			0.225175	0.612977	0.591037	0.676461	0.526412	0.550693	0.428237	0.0925662	0.457101	0.382149	0	0.315096	0.211055	-0.0460474	0.214125	0.121464	0.10164	0.168819	-0.131244	0.521166	0.156369		0.895611	0.0185755	4	6	6	7
[Master Protein] NADH dehydrogenase [ubiquinone] 1 beta subcomplex subunit 6 OS=Mus musculus GN=Ndufb6 PE=1 SV=3	Ndufb6	0.544707	0.124731	0.0420414	+		0.301454	0.0666932	0.10189			0.213084	0.1297	0.22759			0.249978	0.261265	-0.315096	0.372554	0.142175	0.963995	0.726318	0.283172	0.774046	0.686883	0.319937	0.511161	0.302028	0.703342	0.381679	0.818453	0.784611	0.875373	0.719612	0.085518	0.656713		0.928491	0.0113114	2	5	5	18
[Master Protein] ES1 protein homolog, mitochondrial OS=Mus musculus GN=D10Jhu81e PE=1 SV=1	D10Jhu81e	0.475985	0.0879865	0.00744563			0.233501	0.0464762	0.0242201			0.154406	0.0980548	0.238858			-0.198226	-0.429251	-0.337996	-0.149143	-0.278654	0.317858	0.0520886	0.419376	0	0.197331	-0.0609681	0	-0.156402	0.12993	-0.138328	0.26628	0.3614	0.186413	-0.0157673	-0.252063	0.109252		1	1.47e-11	1	7	7	49
[Master Protein] Leucine-rich PPR motif-containing protein, mitochondrial OS=Mus musculus GN=Lrpprc PE=1 SV=2	Lrpprc	0.586549	0.158645	0.0451478	+		0.344222	0.118218	0.121962			0.363113	0.0604695	0.0401939			0.258152	-0.254573	-0.408963	-0.0794344	-0.121205	0.867061	0.207158	0.680243	0.106915	0.465344	0.263035	0.0225426	0.176498	0.703342	-0.0503317	0.571906	0.734858	0.471143	0.743225	0.409521	0.58613		1	0	2	22	22	49
[Master Protein] Amine oxidase [flavin-containing] B OS=Mus musculus GN=Maob PE=1 SV=4	Maob	0.289214	0.097778	0.0693486			0.0477713	0.0498409	0.595861			0.121469	0.0590645	0.197413			0.130397	-0.0874628	-0.174498	0.0255352	-0.0265072	0.557612	0.0105693	0.268817	0.21383	0.262707	-0.0609681	-0.0114048	0.00984775	0.236352	-0.0675068	0.2824	0.311359	0.0295442	-0.0157673	0.106128	0.142733		1	1.49e-08	3	7	7	17
[Master Protein] Destrin OS=Mus musculus GN=Dstn PE=1 SV=3	Dstn	0.312328	0.0549172	0.0395969			0.0710114	0.116128	0.691828			0.132512	0.0450812	0.369237			-0.481533	-0.5025	-0.065376	-0.38109	-0.357625	-0.195551	0.102362	0	-0.0879965	-0.0452964	-0.321928	-0.0579473	-0.545968	0.0736228	-0.580846	-0.198226	-0.0105692	-0.0818771	-0.304393	-0.175442	-0.154102		0.90686	0.0159999	1	2	3	13
[Master Protein] 40S ribosomal protein S17 OS=Mus musculus GN=Rps17 PE=1 SV=2	Rps17	-0.0368951	0.10362	0.787195			-0.278186	0.0557205	0.0131875			0.14179	0.0518039	0.134092			0.412598	0.160465	0.250808	0.247927	0.26795	0.427682	0.131706	0.42586	-0.0610294	0.231055	0	0	0.0675634	0.123011	-0.241758	0.23349	0.0415193	-0.0506261	0.237989	0.195396	0.131554		0.991828	0.000885894	1	2	2	11
[Master Protein] Succinate dehydrogenase assembly factor 1, mitochondrial OS=Mus musculus GN=Sdhaf1 PE=3 SV=1	Sdhaf1	0.384478	0.149802	0.137285			0.143501	0.106815	0.462254			0.150751	0.109681	0.404155			-0.481533	0.102362	-0.522421	-0.315502	-0.304274	0.47961	-0.345996	0.187203	0	0.0802042	-0.168682	-0.0229004	-0.448358	0.210474	-0.374395	0.182864	0.18737	0.0584957	0	-0.478834	-0.0100208		0.271429	0.131061	1	1	1	2
[Master Protein] Cytochrome c oxidase subunit NDUFA4 OS=Mus musculus GN=Ndufa4 PE=1 SV=2	Ndufa4	0.630257	0.136355	0.0716186			0.38932	0.109041	0.168293			0.272038	0.200904	0.318199			0.383004	0.584963	-0.470891	0.478047	0.243781	1.15859	0.860904	0.438742	1.03791	0.874038	0.534336	0.377638	0.468387	1.06643	0.718714	1.10343	1.11142	1.21241	1.08746	0.0109711	0.905139		0.999999	6.11e-08	1	4	4	32
[Master Protein] RNA-binding protein EWS OS=Mus musculus GN=Ewsr1 PE=1 SV=1	Ewsr1	0.155858	0.00897943	0.199476			-0.0845745	0.0273775	0.477762			0.380611	0.00258512	0.0251212			NaN	0.0622843	0.00910213	-0.177998	-0.0355373	NaN	0.102362	NaN	0.138279	0.12032	NaN	-0.18133	NaN	NaN	-0.0588937	0.26628	NaN	0.254719	NaN	NaN	0.2605		4.5e-07	0.287179	3	1	1	1
[Master Protein] Succinate dehydrogenase [ubiquinone] flavoprotein subunit, mitochondrial OS=Mus musculus GN=Sdha PE=1 SV=1	Sdha	0.386138	0.0474154	0.00171027			0.146808	0.0250207	0.0252128			0.226107	0.0805158	0.0432701			-0.0597062	-0.217098	-0.281413	-0.192645	-0.187716	0.233957	0.197939	0.311461	0.0503316	0.198422	-0.0200378	-0.093867	-0.0400775	0.0519278	-0.102483	0.345135	0.3614	0.19513	0.162939	-0.138605	0.1852		1	0	1	21	21	112
[Master Protein] Protein Lmod3 OS=Mus musculus GN=Lmod3 PE=4 SV=1	Lmod3	0.239459	0.0988527	0.259957			0.00110266	0.0642746	0.99465			0.204706	0.105219	0.17585			0.412598	0.0105693	0.288676	-0.283793	0.107013	0.618437	0.169925	0.451509	0.146015	0.346472	0.186413	0.0557094	0.150026	0.286757	-0.138328	0.352789	0.294285	-0.11382	0.442222	0.588629	0.312821		0.552632	0.0965552	1	5	5	6
[Master Protein] Tubulin beta-5 chain OS=Mus musculus GN=Tubb5 PE=1 SV=1	Tubb5	0.205558	0.0629829	0.0820417			-0.0320534	0.0650512	0.760339			0.23069	0.04838	0.0344327			-0.00978106	-0.133267	-0.065376	-0.315502	-0.130981	0.190103	-0.121679	0.179549	0.0503316	0.0745763	-0.225713	-0.093867	-0.344334	0.0807827	-0.232043	-0.049582	0.25952	-0.0200378	0.0837684	0.0646091	0.0676555		0.75776	0.0589088	2	1	15	116
[Master Protein] ER membrane protein complex subunit 4 OS=Mus musculus GN=Emc4 PE=2 SV=1	Emc4	-0.273334	0.275554	0.573276			-0.509321	0.254618	0.279266			-0.0497701	0.242839	0.902444			0.0759488	1.42429	0.788976	1.49643	0.94641	0	1.08246	0.276012	1.33383	0.673076	0.00991539	0.772867	0.244804	-0.211107	1.36897	1.39046	-0.0212165	0.52745	-0.0559564	0.0958601	0.387319		0.987339	0.00138251	1	2	2	5
[Master Protein] Prohibitin OS=Mus musculus GN=Phb PE=1 SV=1	Phb	0.420862	0.0744231	0.00732322			0.184876	0.0820001	0.158968			0.257376	0.0519195	0.0451126			0.249978	0.207158	-0.00916001	0.247927	0.173976	0.816037	0.396353	0.579157	0.587805	0.594838	0.319937	0.18124	0.211055	0.694034	0.387993	0.829466	0.588468	0.588275	0.600559	0.474372	0.616228		0.999998	1.3e-07	2	8	8	31
[Master Protein] Mammalian ependymin-related protein 1 OS=Mus musculus GN=Epdr1 PE=2 SV=1	Epdr1	0.0638765	0.0594357	0.637764			-0.171838	0.151254	0.449098			0.0810094	0.0823612	0.685038			0.00971519	-0.443607	0.00910213	-0.0524674	-0.119314	-0.161062	0.0824622	-0.185215	0.0420641	-0.0554377	0.0295442	0.0557094	-0.178597	-0.555061	-0.807355	-0.565597	-0.0319429	-0.146486	-0.131244	-0.175442	-0.210143		0.999981	1.22e-06	2	5	5	8
[Master Protein] Filamin-A OS=Mus musculus GN=Flna PE=1 SV=5	Flna	0.296201	0.0972669	0.0865964			0.06138	0.0940209	0.681949			0.0662965	0.0475315	0.58896			-0.220769	-0.156725	0.180035	-0.163499	-0.0902394	0.0597062	0.443919	0.34606	-0.02584	0.205961	-0.214125	0.0557094	-0.167457	0.347384	-0.165809	-0.049582	0.0517151	0.132974	-0.114171	0.166249	0.0374371		0.934176	0.00989966	8	37	46	119
[Master Protein] Nuclear pore complex protein Nup88 OS=Mus musculus GN=Nup88 PE=1 SV=1	Nup88	0.491712	0.00102216	0.232941			0.256961	0.201704	0.623344			-0.1877	0.162373	0.776567			NaN	0	-0.877516	-0.540568	-0.472695	NaN	0.0210616	NaN	0.016973	0.0190173	NaN	-0.666757	NaN	NaN	0.235289	-0.76651	NaN	-0.0403578	NaN	NaN	-0.403434		0.0160227	0.214639	3	1	1	2
[Master Protein] Cytochrome c oxidase subunit 4 isoform 1, mitochondrial OS=Mus musculus GN=Cox4i1 PE=1 SV=2	Cox4i1	0.451472	0.0744482	0.00239			0.21677	0.077191	0.0679137			0.241707	0.102306	0.13011			-0.132638	-0.0430688	-0.133856	-0.163499	-0.118265	0.420108	0.338802	0.482942	0.0909737	0.333206	0.0197633	0.220769	-0.102362	0.370938	-0.0165829	0.578449	0.574393	0.343653	0.237989	-0.033423	0.340212		0.999997	2.33e-07	2	8	8	58
[Master Protein] Protein disulfide-isomerase A4 OS=Mus musculus GN=Pdia4 PE=1 SV=3	Pdia4	-0.67846	0.482025	0.385799			-0.913054	0.28704	0.139156			0.333452	0.460496	0.597576			-0.594743	1.4517	1.29241	0.61891	0.692068	-1.17247	0.443919	-0.567685	1.35067	0.013608	-0.95109	-0.0461702	-0.24731	-0.744539	0.884179	1.44876	-0.655089	1.25888	-0.479168	-1.01106	0.112466		0.996183	0.000405441	1	4	4	5
[Master Protein] Sorbitol dehydrogenase OS=Mus musculus GN=Sord PE=1 SV=3	Sord	-0.0387328	0.0623315	0.796571			-0.273292	0.0862052	0.120303			0.0252378	0.129245	0.888067			-0.0295443	0.527247	0.403578	0.440572	0.335463	0.24257	0.321928	0.14066	0.481764	0.296731	-0.146486	0.220769	-0.0813002	-0.03827	0.356144	0.578449	-0.191141	0.237943	-0.16601	-0.0221958	0.0874091		0.997871	0.000202465	1	3	3	6
[Master Protein] RNA-binding motif protein, X chromosome OS=Mus musculus GN=Rbmx PE=1 SV=1	Rbmx	0.527557	0.140774	0.0568618			0.293592	0.155857	0.260231			-0.119533	0.106137	0.586274			-0.454566	-0.192645	-0.315096	-0.900464	-0.465693	-0.0412227	0.467126	-0.30895	0.130502	0.0618638	-0.479469	0.24972	-0.489385	-0.39752	0.256148	-0.351472	-0.143836	0.0197633	-0.690672	-0.291956	-0.291635		0.888084	0.0213461	6	5	5	8
[Master Protein] Phosphoethanolamine/phosphocholine phosphatase OS=Mus musculus GN=Phospho1 PE=2 SV=1	Phospho1	0.235752	0.151649	0.27078			0.00180927	0.0395174	0.984429			0.121356	0.165144	0.540545			-0.551242	-0.229482	-0.205749	-0.449803	-0.359069	-0.207233	0.0314783	-0.567685	0.250172	-0.123317	-0.191224	-0.344828	-0.434937	-0.39752	-0.417788	0.0193654	-0.240051	0.271302	-0.42553	-0.804604	-0.235904		0.949609	0.00783935	3	4	4	6
[Master Protein] Ras-related protein Rap-1b OS=Mus musculus GN=Rap1b PE=2 SV=2	Rap1b	0.259052	0.0796173	0.101258			0.025742	0.0910368	0.862866			0.00906737	0.0392875	0.93682			0.139275	0.451696	0.430929	0.0752882	0.274297	0.564498	0.321928	0.482942	0.764027	0.533349	0.203795	0.0774045	0.132104	0.572318	0.514573	0.199937	0.377701	0.203795	0.371256	0.392842	0.309106		0.995211	0.000476696	1	2	4	12
[Master Protein] MOB kinase activator 2 OS=Mus musculus GN=Mob2 PE=2 SV=1	Mob2	0.197719	0.367347	0.836166			-0.0347621	0.138868	0.964694			-0.045031	0.320698	0.959287			NaN	0.789054	0.51	-0.924712	0.124781	NaN	1.0572	NaN	-0.412195	0.3225	NaN	-0.2205	NaN	NaN	0.400538	0.76209	NaN	-0.672114	NaN	NaN	0.0449879		0.630315	0.0851649	1	1	1	1
[Master Protein] Major prion protein OS=Mus musculus GN=Prnp PE=1 SV=2	Prnp	0.294316	0.272647	0.534365			0.0619436	0.221516	0.879911			-0.269973	0.214469	0.456088			-1.30256	0.121991	-0.113956	-0.657608	-0.488034	0.508464	-0.20482	-1.01749	-0.0610294	-0.193718	0.319937	-0.106042	-0.923038	-0.992466	-0.428843	-0.17603	-1.12075	-0.0818771	-1.23816	-0.863498	-0.696063		0.942105	0.00864603	1	2	2	3
[Master Protein] 3-hydroxyisobutyryl-CoA hydrolase, mitochondrial OS=Mus musculus GN=Hibch PE=1 SV=1	Hibch	0.499202	0.0469423	0.000552345			0.267375	0.0578166	0.0173005			0.31968	0.0888703	0.0272048			-0.111421	-0.332575	-0.123872	-0.149143	-0.179253	0.404842	0.347165	0.366428	0.161363	0.319949	0.0962154	0.0987781	-0.0299532	0.317389	-0.0418202	0.648528	0.401814	0.52745	0.407175	0.0540399	0.407801		0.999985	9.44e-07	2	6	6	12
[Master Protein] Tropomyosin alpha-3 chain OS=Mus musculus GN=Tpm3 PE=1 SV=3	Tpm3	0.33223	0.0916085	0.153518			0.100497	0.190127	0.734993			0.232737	0.240068	0.515842			-0.0295443	0.338802	-0.496426	0.0630097	-0.0310396	0.529733	0.112209	0.432315	0.130502	0.30119	0.22097	0.324198	-0.619969	-0.176549	0.598637	0.738914	0.643435	-0.672114	0.113063	0.687676	0.302195		0.824465	0.0369925	2	2	37	346
[Master Protein] Ras-related protein Rab-8B OS=Mus musculus GN=Rab8b PE=1 SV=1	Rab8b	0.28008	0.451098	0.697857			0.0484861	0.318323	0.933906			0.306412	0.300015	0.548417			1.32582	-0.443607	-0.659925	-0.163499	0.014698	1.15859	-0.443607	1.22115	-0.757023	0.294778	0.295824	-0.344828	-0.123735	1.29601	-0.807355	-0.565597	-0.155518	0.420004	0.847125	1.30197	0.369596		0.804966	0.041795	31	1	2	31
[Master Protein] Histone H1.0 OS=Mus musculus GN=H1f0 PE=2 SV=4	H1f0	-0.11482	0.107696	0.425128			-0.346405	0.146599	0.112719			0.170568	0.0850851	0.394378			0.298341	0.22542	0.464404	0.301169	0.322334	0.251132	0.141356	-0.0804187	0.517984	0.207513	0.0392595	0.20114	0.0485802	-0.658566	0.249229	0.427171	-0.167295	0.132974	0.13465	0.204982	0.146496		0.999852	1.09e-05	1	3	3	13
[Master Protein] Complement C3 OS=Mus musculus GN=C3 PE=1 SV=3	C3	-0.122374	0.105462	0.615777			-0.353563	0.0963039	0.138548			-0.124	0.0884658	0.421019			-0.467986	0.261265	0.437686	0.012824	0.0609473	-0.316857	-0.20482	0.217418	0.0585522	-0.0614268	-0.0200378	-0.247218	-0.635236	-0.142801	-0.417788	-0.522953	-0.383787	-0.550552	-0.581048	-0.0447383	-0.416616		1	0	4	29	29	65
[Master Protein] Mitochondrial carnitine/acylcarnitine carrier protein OS=Mus musculus GN=Slc25a20 PE=1 SV=1	Slc25a20	0.55697	0.0371688	0.00076197	+		0.707863	0.0137783	2.07335e-05	+		0.242181	0.143263	0.170726			-0.255257	-0.400962	-0.0369942	-0.315502	-0.252179	0.358048	0.188662	0.379848	0.292608	0.304791	0.463947	0.478921	0.410088	0.494034	0.431432	1.16993	0.844482	0.343653	0.798366	0.332899	0.697865		0.99999	6.3e-07	1	4	4	15
[Master Protein] Growth hormone-inducible transmembrane protein OS=Mus musculus GN=Ghitm PE=2 SV=1	Ghitm	0.326719	0.0856516	0.0332798			0.0960073	0.064103	0.367753			0.202044	0.106114	0.183036			0.10343	0.22542	0.163825	-0.0794344	0.10331	0.657608	0.179324	0.47671	0.406475	0.430029	0.114712	0.0336831	0.132104	0.439379	0.276709	0.840395	0.409762	0.279523	0.340624	0.136502	0.401361		0.999771	1.64e-05	1	3	3	8
[Master Protein] Peptidyl-prolyl cis-trans isomerase F, mitochondrial OS=Mus musculus GN=Ppif PE=1 SV=1	Ppif	0.945784	0.178191	0.00384833	+		0.691386	0.184232	0.0215192	+		0.15551	0.222553	0.643102			-0.363963	-0.241973	-0.281413	-0.315502	-0.300713	0.94301	0.296241	1.05541	0.285621	0.645071	-0.0924462	0.20114	0.417506	1.14367	0.283498	0.545434	1.05679	0.684277	0.83399	-0.389567	0.546184		1	2.03e-08	1	5	5	16
[Master Protein] Proline synthase co-transcribed bacterial homolog protein OS=Mus musculus GN=Prosc PE=1 SV=1	Prosc	0.0570893	0.0544409	0.419766			-0.172779	0.064194	0.076537			0.104154	0.0632286	0.331424			0.26628	0.234465	0.171953	0.237039	0.227434	0.472305	0.234465	0.224873	0.206451	0.284524	-0.0200378	0	-0.14543	0.210474	0.228269	0.225175	-0.0980321	0.303907	0.120294	0.242701	0.158809		0.972252	0.00325386	2	5	5	12
[Master Protein] 1-acyl-sn-glycerol-3-phosphate acyltransferase epsilon OS=Mus musculus GN=Agpat5 PE=2 SV=2	Agpat5	0.111464	0.0303212	0.678953			-0.118281	0.0579246	0.678442			-0.60001	0.3072	0.481144			NaN	1.45557	0.835771	1.29593	1.19576	NaN	1.36786	NaN	1.24658	1.30722	NaN	0.947953	NaN	NaN	1.207	-0.209453	NaN	1.16439	NaN	NaN	0.477467		0.299826	0.125537	1	1	1	1
[Master Protein] NADH dehydrogenase [ubiquinone] iron-sulfur protein 8, mitochondrial OS=Mus musculus GN=Ndufs8 PE=1 SV=1	Ndufs8	0.296766	0.0521823	0.00388897			0.0676591	0.04392	0.295393			0.285093	0.0745482	0.0185075			0.225175	0.207158	0.114072	0.203872	0.187569	0.59172	0.347165	0.579157	0.419299	0.484335	0.203795	0.171187	0.158904	0.405565	0.336691	0.756331	0.538593	0.633872	0.520832	0.251979	0.540321		1	1.65e-10	1	7	7	31
[Master Protein] LIM and SH3 domain protein 1 OS=Mus musculus GN=Lasp1 PE=1 SV=1	Lasp1	0.393025	0.0608884	0.00149962			0.164134	0.0768545	0.137861			0.199304	0.0645296	0.113578			-0.376563	-0.415038	-0.433416	-0.415038	-0.410014	-0.21901	0.0520886	0	0.0989665	-0.0169887	-0.191224	-0.168506	-0.448358	0.0075336	-0.428843	-0.17603	0.0209089	0.19513	-0.0723509	-0.200533	-0.046575		0.956856	0.00579033	9	6	6	12
[Master Protein] Glycogen [starch] synthase, muscle OS=Mus musculus GN=Gys1 PE=1 SV=2	Gys1	0.220717	0.0413045	0.0222715			-0.008117	0.0697146	0.937808			0.169821	0.0490576	0.112637			0.23349	0.216318	0.00910213	0.226068	0.171245	0.464963	0.278859	0.47671	0.347313	0.391961	0.142019	-0.0229004	0.104796	0.450477	0.141246	0.397877	0.369573	0.229482	0.482063	0.185746	0.332948		0.999145	7.03e-05	3	22	22	79
[Master Protein] NAD-dependent protein deacylase sirtuin-5, mitochondrial OS=Mus musculus GN=Sirt5 PE=1 SV=1	Sirt5	0.226161	0.268958	0.537395			-0.0026272	0.190588	0.992674			0.137381	0.180982	0.6526			0.191426	0.889817	0.626957	0.372554	0.520188	0.638155	0.412383	0.283172	1.65169	0.74635	0.351472	0.603772	-0.0198996	0.382573	1.26989	1.35279	0.302847	0.708834	0.705257	0.204982	0.654942		0.999668	2.18e-05	1	4	4	8
[Master Protein] NADH dehydrogenase [ubiquinone] flavoprotein 2, mitochondrial OS=Mus musculus GN=Ndufv2 PE=1 SV=2	Ndufv2	0.48765	0.0597122	0.000812458			0.259349	0.0708158	0.0302507			0.277923	0.0488134	0.0201939			-0.0295443	-0.180572	-0.0558532	-0.163499	-0.107367	0.47961	0.347165	0.495325	0.199033	0.380283	0.132974	0	0.0675634	0.455994	0.103378	0.470027	0.46421	0.485427	0.515357	0.214505	0.429905		1	1.3e-08	4	9	9	49
[Master Protein] Aminoacylase-1 OS=Mus musculus GN=Acy1 PE=1 SV=1	Acy1	0.0449388	0.0409067	0.730604			-0.182934	0.073697	0.225831			0.0505311	0.0875252	0.703162			0.00971519	-0.0430688	-0.361266	0.192645	-0.0504937	-0.0204641	0.121991	-0.0174874	-0.106259	-0.00555494	-0.0609681	-0.0114048	-0.356934	-0.320041	-0.417788	-0.565597	-0.0646091	-0.0506261	-0.16601	-0.0676387	-0.182896		0.998759	0.000117054	1	4	4	11
[Master Protein] Caveolin-2 OS=Mus musculus GN=Cav2 PE=1 SV=1	Cav2	0.426705	0.101346	0.0183545			0.19948	0.139166	0.316421			0.0169983	0.0587284	0.922303			-0.154171	0.0724086	0.10561	-0.0931094	-0.0173154	0.293196	0.504994	0.685657	0.153709	0.409389	0.485427	0.240134	-0.31946	0.50472	0	0.455883	0.168754	0.151008	0.13465	0.085518	0.199162		0.982042	0.00206557	2	2	2	7
[Master Protein] Dihydrolipoyllysine-residue acetyltransferase component of pyruvate dehydrogenase complex, mitochondrial OS=Mus musculus GN=Dlat PE=1 SV=2	Dlat	0.497851	0.0634063	0.00167336			0.270958	0.0649117	0.0256377			0.310994	0.0857797	0.0323222			-0.0196288	-0.280108	-0.216318	-0.13493	-0.162746	0.472305	0.296241	0.42586	0.146015	0.335105	0.0962154	0.0987781	0.0196287	0.376767	-0.0503317	0.511646	0.479397	0.614507	0.43644	0.0540399	0.419206		1	1.57e-12	1	9	9	62
[Master Protein] 28S ribosomal protein S34, mitochondrial OS=Mus musculus GN=Mrps34 PE=2 SV=1	Mrps34	0.74992	0.0213624	0.0309329	+		0.523192	0.0290579	0.0776345			0.677694	0.142445	0.172446			NaN	-0.563901	-0.216318	-0.719892	-0.500037	NaN	0.207158	NaN	0.292608	0.249883	NaN	0.0881309	NaN	NaN	-0.0418202	1.01937	NaN	0.382333	NaN	NaN	0.700849		0.366394	0.122121	1	1	1	1
[Master Protein] Serine/threonine-protein kinase SBK2 OS=Mus musculus GN=Sbk2 PE=3 SV=2	Sbk2	0.00117104	0.138173	0.995046			-0.224719	0.0318448	0.0334196			0.174077	0.104804	0.192974			0.518467	0.436099	0.679213	0.269461	0.47581	0.732896	0.0314783	0.680243	0.463307	0.476981	0.287697	0.191224	0.349334	0.150492	0.276709	0.812914	0.344911	0.0962154	0.504344	0.367457	0.425168		0.999159	6.91e-05	2	4	4	7
[Master Protein] Lysophosphatidic acid phosphatase type 6 OS=Mus musculus GN=Acp6 PE=2 SV=1	Acp6	0.24872	0.0735635	0.0304426			0.0230331	0.0445803	0.71389			0.189541	0.0794453	0.0997833			0.182864	0.131706	0.0712587	0.158429	0.136064	0.62504	0.234465	0.373153	0.30648	0.384785	0.0584957	0.0665977	0.141092	0.329462	0.199841	0.490986	0.479397	0.427421	0.334419	0.0109711	0.348639		0.859814	0.0278535	1	2	2	4
[Master Protein] Lamina-associated polypeptide 2, isoforms beta/delta/epsilon/gamma OS=Mus musculus GN=Tmpo PE=1 SV=4	Tmpo	-0.399886	0.285277	0.307671			-0.625259	0.236095	0.0952016			-0.457986	0.27968	0.295531			0.7849	0.287577	0.155651	0.237039	0.366292	-0.979822	0.0622843	0.525827	0.257332	-0.0335946	-0.103094	-0.081794	-0.113009	-1.27365	0.276709	0.066671	-0.831245	-0.438442	-0.557778	-1.82397	-0.716953		0.760608	0.057376	5	2	5	7
[Master Protein] Lamin-B receptor OS=Mus musculus GN=Lbr PE=1 SV=2	Lbr	-0.214865	0.259296	0.596337			-0.440065	0.208303	0.234634			0.268552	0.228795	0.459902			-0.783189	0.160465	0.114072	0.247927	-0.0651811	-0.959923	0.22542	-0.606855	0.221172	-0.280046	-1.07139	-0.0344884	-0.76356	-0.783013	0.126218	0.511646	-0.439821	0.212408	-0.809316	-0.658384	-0.236693		0.0266881	0.203316	1	1	1	2
[Master Protein] Src substrate cortactin OS=Mus musculus GN=Cttn PE=1 SV=2	Cttn	0.283637	0.198658	0.314325			0.0584375	0.130276	0.773531			0.170618	0.157462	0.476603			-0.17603	-0.443607	-0.659925	-0.163499	-0.360765	0.0499253	0.188662	0.209923	-0.757023	-0.0771283	-0.0200378	-0.344828	-0.331844	-0.00757324	-0.807355	-0.565597	0.0618392	-0.536053	0.0837684	0.297494	-0.13171		0.0346988	0.19713	2	2	2	3
[Master Protein] Myosin light chain kinase, smooth muscle OS=Mus musculus GN=Mylk PE=1 SV=1	Mylk	0.31712	0.104449	0.100793			0.0921733	0.0644588	0.491444			0.00850486	0.0733732	0.93983			-0.154171	0.347165	-0.0276564	-0.065888	0.0248625	0.397147	0.66073	0.156342	0.153709	0.341982	-0.0506261	0.150867	-0.0502732	0.292936	0.242276	0.274362	-0.0868048	0.311944	-0.0478285	0.17603	0.125541		0.765571	0.0548204	4	3	3	4
[Master Protein] Cytochrome c oxidase subunit 5B, mitochondrial OS=Mus musculus GN=Cox5b PE=1 SV=1	Cox5b	0.416144	0.0449915	0.00177953			0.191618	0.0759862	0.122433			0.342195	0.153287	0.111415			0.00971519	0.131706	0.0360693	-0.149143	0.00708667	0.389412	0.396353	0.573328	0.33383	0.423231	0.00991539	0.240134	0.0389941	0.483267	0.221214	0.904289	0.560179	0.842459	0.453718	-0.0561431	0.5409		0.964763	0.00455022	2	7	7	38
[Master Protein] Succinate dehydrogenase cytochrome b560 subunit, mitochondrial OS=Mus musculus GN=Sdhc PE=2 SV=1	Sdhc	0.691974	0.104257	0.00305166	+		0.467691	0.154662	0.0596511			0.305191	0.234102	0.359104			-1.4021	-1.5639	-1.23769	-1.22239	-1.35652	-1	-0.579668	-0.432525	-0.645992	-0.664546	-0.64075	-0.512951	-0.746881	-1.06963	-1.47393	-0.750022	0.0718929	-0.0403578	-0.894205	-1.3055	-0.583639		0.853648	0.0292627	2	1	1	2
[Master Protein] Long-chain-fatty-acid--CoA ligase 1 OS=Mus musculus GN=Acsl1 PE=1 SV=1	Acsl1	0.532795	0.0643689	0.000515791	+		0.308835	0.0893489	0.0319837			0.487802	0.130412	0.0246766			-0.0905123	-0.0106473	0.00910213	-0.0931094	-0.0462917	0.584963	0.371969	0.641769	0.347313	0.486503	0.142019	0.268703	0.0581029	0.63689	0.207	1.05733	0.820831	0.944212	0.714843	0.214505	0.750345		0.968694	0.00396231	6	15	15	69
[Master Protein] Protein Gm10320 OS=Mus musculus GN=Gm10320 PE=4 SV=1	Gm10320	-0.294673	0.147566	0.323534			-0.518604	0.137416	0.0830564			0.145555	0.102174	0.468903			0.249978	0.989353	0.451107	1.15265	0.710771	0.365953	0.371969	0.0512254	0.875245	0.416098	0.203795	-0.359328	0.285909	0.24275	0.587708	0.0943274	0.178092	0.738954	0.251225	0.426009	0.337722		0.8181	0.0391305	2	2	2	3
[Master Protein] Heme-binding protein 1 OS=Mus musculus GN=Hebp1 PE=1 SV=2	Hebp1	0.318931	0.313962	0.41653			0.683637	0.182084	0.0224946	+		0.214044	0.346123	0.637617			-0.565597	-0.359542	-0.548893	-0.467505	-0.485384	0.855877	-0.628031	-0.731183	-0.162475	-0.166453	0.614507	0.368867	-0.545968	0.450477	0.103378	0.306246	0.545824	-0.970456	0.829585	1.35028	0.412296		0.582154	0.0922675	1	1	1	2
[Master Protein] UPF0235 protein C15orf40 homolog OS=Mus musculus PE=2 SV=1	[Master Protein] UPF0235 protein C15orf40 homolog OS=Mus musculus	0.320739	0.133387	0.0881466			0.0980205	0.0845291	0.407222			0.199704	0.0402887	0.0928828			-0.0905123	-0.20482	-0.074962	-0.192645	-0.140735	0.557612	-0.0540398	0.304441	-0.0879965	0.180004	-0.135515	-0.247218	0.0389941	0.286757	-0.15659	0.0943274	0.178092	0.279523	0.211148	0.0218594	0.15699		0.967994	0.00407161	1	1	1	2
[Master Protein] Thioredoxin domain-containing protein 5 OS=Mus musculus GN=Txndc5 PE=1 SV=2	Txndc5	0.127497	0.114823	0.632015			-0.0950567	0.209042	0.778749			0.363802	0.174787	0.266617			0.685364	0.0724086	-0.259387	-0.192645	0.0764353	0.515589	-0.0321804	0.33232	0	0.203932	-0.273018	-0.403722	0.571727	0.520603	-0.508697	-0.17603	0.509298	0.0392595	0.952171	0.401205	0.345181		0.788684	0.0457787	2	3	3	5
[Master Protein] Cartilage intermediate layer protein 1 OS=Mus musculus GN=Cilp PE=2 SV=1	Cilp	-0.0220295	0.239591	0.947344			-0.243492	0.165682	0.368019			0.231375	0.169122	0.407536			0.477047	0.693897	0.437686	-0.065888	0.385686	0.989804	-0.293047	0.596504	0.161363	0.363656	0.246356	-0.465123	-0.0299532	0.323438	0.636252	0.862009	0.311359	-0.285091	0.413076	0.56649	0.373568		5.87e-08	0.292748	1	3	3	5
[Master Protein] Isoform 2 of Troponin T, slow skeletal muscle OS=Mus musculus GN=Tnnt1	Tnnt1	0.281348	0.117949	0.288892			0.059899	0.234534	0.867185			0.100587	0.227494	0.790027			0.225175	0.40439	-0.509365	0.158429	0.0696574	0.598446	-0.0321804	0.470451	0.367305	0.351005	0.427421	0.278102	-0.589912	-0.329501	0.861672	0.441598	0.531325	-0.704176	0.12749	0.75448	0.230143		0.933208	0.010235	9	6	8	41
[Master Protein] Ezrin OS=Mus musculus GN=Ezr PE=1 SV=3	Ezr	0.16139	0.201743	0.551007			-0.058777	0.272498	0.874082			0.0517719	0.174188	0.889689			-0.314636	-0.443607	-0.659925	-0.163499	-0.395416	-0.740356	0.33039	-0.456176	-0.0699626	-0.234026	-0.913123	0.662367	-0.867896	-0.890928	-0.261387	-0.565597	-0.57447	0.311944	-0.837061	-0.346923	-0.402421		2.22e-05	0.275774	1	1	5	16
[Master Protein] NADH dehydrogenase [ubiquinone] 1 alpha subcomplex subunit 10, mitochondrial OS=Mus musculus GN=Ndufa10 PE=1 SV=1	Ndufa10	0.401291	0.0391911	0.000497278			0.181222	0.038883	0.0186958			0.169702	0.107617	0.221288			-0.100929	-0.156725	-0.281413	-0.163499	-0.175642	0.276518	0.131706	0.3254	0.168976	0.22565	-0.030162	0.0557094	-0.0299532	0.14367	-0.111361	0.375509	0.294285	0.382333	0.076351	-0.252063	0.175283		1	0	1	14	14	64
[Master Protein] Actin-related protein 2/3 complex subunit 4 OS=Mus musculus GN=Arpc4 PE=1 SV=3	Arpc4	-0.11541	0.109716	0.439684			-0.335474	0.0634864	0.00978594			0.160202	0.0395317	0.0916898			0.274362	0.4975	0.273648	0.247927	0.323359	0.404842	0.131706	-0.117652	0.412902	0.207949	-0.103094	0.0113153	-0.22404	0.190755	0.0644887	0.130397	0.0415193	0.0680184	0.257798	0.242701	0.148087		0.273964	0.128938	1	1	1	2
[Master Protein] Apolipoprotein E OS=Mus musculus GN=Apoe PE=1 SV=2	Apoe	0.234508	0.306675	0.64608			0.0147245	0.219828	0.971893			-0.109736	0.120395	0.705575			-1.08017	-0.0874628	0.114072	0.46877	-0.146198	-0.116324	0.0924462	-0.660794	1.03791	0.08831	-0.656347	0.130256	-0.545968	-0.273648	0.68834	0.0759488	-0.671767	-0.00998409	-0.210679	-0.389567	-0.24121		0.998236	0.000158518	5	4	4	5
[Master Protein] Ras-related protein Rab-24 OS=Mus musculus GN=Rab24 PE=1 SV=2	Rab24	0.132291	0.074052	0.429651			-0.0872184	0.0132311	0.434793			0.235195	0.0715632	0.285251			NaN	-0.0987782	-0.349584	-0.192645	-0.213669	NaN	-0.229482	NaN	0.0667261	-0.0813779	NaN	-0.330473	NaN	NaN	-0.271302	0.0943274	NaN	-0.225713	NaN	NaN	-0.0656927		0.649768	0.083535	1	1	1	2
[Master Protein] Pre-mRNA-processing-splicing factor 8 OS=Mus musculus GN=Prpf8 PE=1 SV=2	Prpf8	0.0993904	0.422598	0.874435			-0.119246	0.342179	0.829545			-0.0894579	0.277339	0.860368			0.174251	1.34716	0.114072	-0.29956	0.333982	0.293196	-0.695145	0.451509	1.68393	0.433372	0.0868774	0.191224	0.0581029	-0.822541	1.56002	1.29039	-0.558873	0	-0.148523	0.0433926	0.125278		3.14e-12	0.301675	1	1	1	2
[Master Protein] Serine hydroxymethyltransferase OS=Mus musculus GN=Shmt2 PE=1 SV=1	Shmt2	0.285452	0.144179	0.184293			0.0668361	0.172465	0.782671			0.201828	0.18286	0.493088			-0.049582	0.396353	0.14743	0.111508	0.151427	0.163136	0.901222	0.232291	0.450869	0.436879	0.142019	-0.403722	0.176498	0.394115	0.782409	0.829466	0.0312509	0.995017	0.190684	0.0540399	0.420091		0.453182	0.109673	1	4	4	5
[Master Protein] UBX domain-containing protein 4 OS=Mus musculus GN=Ubxn4 PE=1 SV=1	Ubxn4	0.0647418	0.199711	0.865342			-0.153748	0.103424	0.586631			0.308065	0.119865	0.475929			NaN	-0.443607	-0.659925	-0.163499	-0.422343	NaN	0.0418202	NaN	-0.757023	-0.357601	NaN	-0.344828	NaN	NaN	-0.807355	0	NaN	-0.536053	NaN	NaN	-0.268026		0.0159487	0.214943	1	1	1	2
[Master Protein] Protein disulfide-isomerase A6 OS=Mus musculus GN=Pdia6 PE=2 SV=1	Pdia6	0.0672965	0.0829977	0.641607			-0.15081	0.0244633	0.144556			0.134645	0.0937298	0.248987			-0.154171	0.0924462	-0.195256	0.215013	-0.0104921	-0.127379	0.287577	-0.0712587	0.138279	0.0568045	-0.146486	-0.168506	-0.24731	-0.168038	-0.0761717	0.314109	-0.0756643	0.0962154	-0.228941	-0.239007	-0.0266577		0.866567	0.0261167	2	5	5	15
[Master Protein] Isoform LMW of Kininogen-1 OS=Mus musculus GN=Kng1	Kng1	-0.12058	0.127168	0.541399			-0.338525	0.0830785	0.0531243			-0.0619608	0.101841	0.68437			0.0193654	-0.121679	0.266075	0.38247	0.136558	-0.0729315	-0.180572	0.451509	-0.134093	0.0159781	-0.103094	-0.247218	-0.545968	-0.0460474	-0.0675068	-0.537028	-0.316672	-0.425022	-0.15724	0.116324	-0.263928		0.996442	0.000374887	8	13	13	34
[Master Protein] 40S ribosomal protein S26 OS=Mus musculus GN=Rps26 PE=2 SV=3	Rps26	0.0741116	0.0501007	0.368229			-0.143544	0.04885	0.0997671			0.149879	0.102197	0.270589			0.375509	0.451696	0.243114	0.258734	0.332263	0.486878	0.296241	0.318447	0.523933	0.406375	0.132974	0.0774045	0.0955776	0.347384	0.290256	0.610726	0.223896	0.478302	0.424805	-0.0447383	0.338598		0.99242	0.000809953	1	2	2	4
[Master Protein] Charged multivesicular body protein 2a OS=Mus musculus GN=Chmp2a PE=1 SV=1	Chmp2a	0.0388112	0.0290146	0.798354			-0.178662	0.0922346	0.443099			0.144975	0.169707	0.769064			NaN	0.207158	0.560405	0.411814	0.393126	NaN	0.489966	NaN	0.373908	0.431937	NaN	0.420706	NaN	NaN	0.00822052	0.738914	NaN	-0.0200378	NaN	NaN	0.359438		0.0503763	0.18717	1	2	2	2
[Master Protein] Heat shock protein 105 kDa OS=Mus musculus GN=Hsph1 PE=1 SV=2	Hsph1	0.109154	0.0779989	0.450614			-0.108032	0.0831345	0.458577			0.182027	0.103474	0.25485			-0.0597062	0.412383	0.296132	0.258734	0.226886	0.163136	0.197939	0.489147	0.493938	0.33604	-0.0506261	0.0987781	0.0196287	0.477854	0.0486347	0.518467	0.385784	0.442143	0.296617	-0.138605	0.300881		0.88319	0.0218888	5	8	9	22
[Master Protein] [Pyruvate dehydrogenase (acetyl-transferring)] kinase isozyme 1, mitochondrial OS=Mus musculus GN=Pdk1 PE=1 SV=2	Pdk1	0.397119	0.108111	0.0676781			0.181119	0.0950654	0.30733			0.255028	0.140495	0.215608			-0.302563	0.0924462	-0.0276564	-0.467505	-0.176319	-0.127379	0.296241	0.464164	0.250172	0.2208	-0.334419	0.278102	-0.113009	0.0446229	0.148702	0.62975	0.560179	0.311944	-0.0641303	-0.138605	0.259828		0.007567	0.224588	1	2	2	3
[Master Protein] Cytochrome c oxidase subunit 7B, mitochondrial OS=Mus musculus GN=Cox7b PE=2 SV=1	Cox7b	0.732288	0.12147	0.0146311	+		0.516294	0.193305	0.112212			0.35745	0.259259	0.351802			-2.50901	-2.76553	-1.98185	-2.34792	-2.40108	-2.06228	-1.59561	-1.39776	-1.61952	-1.66879	-1.59495	-1.28825	-1.79751	-2.29203	-2.45121	-1.96153	-0.655089	-1.00998	-2.06413	-1.94596	-1.52734		0.889957	0.0209533	1	1	1	4
[Master Protein] Beta-lactamase-like protein 2 OS=Mus musculus GN=Lactb2 PE=1 SV=1	Lactb2	0.172062	0.154808	0.442376			-0.0438962	0.0878269	0.773485			0.166557	0.0594344	0.197705			0.249978	-0.217098	-0.205749	-0.0524674	-0.0563339	0.325986	-0.241973	-0.127112	0.506011	0.115728	-0.0403578	0	-0.235628	0.170764	-0.395929	0.258152	0.0917924	-0.0924462	-0.0723509	0.146486	0.0663267		0.770469	0.0524818	1	1	1	4
[Master Protein] NADH dehydrogenase [ubiquinone] 1 alpha subcomplex subunit 13 OS=Mus musculus GN=Ndufa13 PE=1 SV=3	Ndufa13	0.646432	0.112633	0.0254646	+		0.43166	0.0755789	0.0493157			0.293208	0.186315	0.228389			-0.961526	-1.6612	-1.03699	-0.900464	-1.14005	-0.882961	-0.359542	-0.386355	-0.345597	-0.493614	-0.704176	-0.418829	-0.68203	-0.809245	-0.927649	-0.495208	0.0312509	0.0489095	-0.604699	-1.05614	-0.415178		1	1.95e-08	1	5	5	16
[Master Protein] Myristoylated alanine-rich C-kinase substrate OS=Mus musculus GN=Marcks PE=1 SV=2	Marcks	0.0403588	0.048915	0.713836			-0.174389	0.0604502	0.154073			0.161846	0.0395486	0.0800274			-0.220769	0.141356	0.155651	0.0874628	0.0409252	-0.0101957	-0.0106473	0.124807	0.221172	0.081284	-0.372554	0	-0.189825	-0.0460474	-0.0588937	0.0193654	0.178092	0.0584957	-0.0806184	-0.033423	0.0283824		0.999791	1.53e-05	1	3	3	11
[Master Protein] Mitochondrial peptide methionine sulfoxide reductase OS=Mus musculus GN=Msra PE=1 SV=1	Msra	-0.19594	0.151236	0.4139			-0.410121	0.11106	0.0637218			0.127192	0.195839	0.626969			0.427171	0.989353	1.03161	0.893085	0.835305	0.457583	1.01057	0.247012	0.842294	0.639365	0.142019	0.752782	0.269607	0.268061	0.693447	1.40526	0.353179	0.254719	0.515357	0.233364	0.552375		0.833591	0.0345769	4	2	2	4
[Master Protein] Transcription factor A, mitochondrial OS=Mus musculus GN=Tfam PE=1 SV=2	Tfam	0.247431	0.139649	0.236437			0.0332905	0.0866402	0.817504			0.314456	0.151329	0.145423			0.0193654	0.141356	0.477579	0.215013	0.213328	0.763142	0.0924462	0.290297	0.697153	0.460759	0.22097	0.0665977	0.0196287	0.394115	0.531782	0.980371	0.663519	0.627446	0.59018	-0.0561431	0.561075		0.862923	0.0271677	3	6	6	14
[Master Protein] Adenosine kinase OS=Mus musculus GN=Adk PE=1 SV=2	Adk	-0.0161182	0.0679046	0.906235			-0.228063	0.0719061	0.122307			0.0865531	0.0708625	0.465209			0.26628	0.674088	0.211919	0.301169	0.363364	0.557612	0.179324	0.311461	0.340588	0.347246	0.0489095	0.0447383	-0.0605416	0.268061	0.375337	0.532014	0.205749	0.114712	0.120294	0.136502	0.221854		0.991897	0.000868499	2	6	6	14
[Master Protein] Fumarylacetoacetate hydrolase domain-containing protein 2A OS=Mus musculus GN=Fahd2 PE=1 SV=1	Fahd2	0.532253	0.139868	0.0500419			0.32054	0.133098	0.173977			0.273012	0.0972347	0.176767			0.156869	-0.332575	-0.522421	-0.120854	-0.204746	0.732896	0.0314783	0.438742	0.106915	0.327508	0.151008	0.140598	0.0581029	0.582442	-0.353179	0	0.494425	0.64027	0.476438	0.332899	0.388806		0.999911	6.28e-06	1	4	4	8
[Master Protein] Mitochondrial dicarboxylate carrier OS=Mus musculus GN=Slc25a10 PE=1 SV=2	Slc25a10	0.0621126	0.0406794	0.578301			-0.14914	0.138828	0.468647			0.165202	0.0944505	0.404521			-0.165059	-0.345996	-0.535597	-0.120854	-0.291877	-0.254929	-0.332575	-0.225292	-0.106259	-0.229764	-0.536053	0.161062	-0.697971	-0.646691	-0.485427	-0.0395283	-0.606179	-0.146486	-0.436099	-0.15078	-0.275814		0.00853884	0.22279	1	1	1	2
[Master Protein] Ferrochelatase OS=Mus musculus GN=Fech PE=1 SV=1	Fech	0.0951218	0.0439404	0.398723			-0.115937	0.0479636	0.288082			0.159126	0.094273	0.215325			0.174251	0.428237	0.0360693	0.38247	0.255257	0.472305	0.363748	0.224873	0.340588	0.350379	0.0392595	0.0336831	0.0862998	0.27432	0.263035	0.484034	0.168754	0.581642	0.257798	0	0.298446		0.92544	0.0126778	2	11	11	20
[Master Protein] Acid ceramidase OS=Mus musculus GN=Asah1 PE=1 SV=1	Asah1	-0.124796	0.194129	0.653299			-0.335041	0.150561	0.183335			0.388163	0.112293	0.101719			-0.187085	-0.48755	0.188072	-0.0794344	-0.141499	-0.207233	-0.917538	0.02584	0.0337488	-0.266295	-0.168682	-0.648835	-0.102362	-0.437877	-1.02495	0.23349	0	0.0774788	-0.304393	-0.44846	-0.088377		0.847907	0.0313401	3	2	2	4
[Master Protein] Beta-parvin OS=Mus musculus GN=Parvb PE=1 SV=1	Parvb	0.238539	0.109861	0.109993			0.0283527	0.0755578	0.77674			0.168861	0.0346303	0.106716			0.0479345	0.0418202	0.0271361	0.0752882	0.0480447	0.515589	-0.0762356	0.35967	0.347313	0.286584	-0.103094	-0.143195	0.141092	0.210474	0.276709	0.274362	0.294285	0.327885	0.105795	0.223965	0.245259		0.999999	8.63e-08	1	5	6	11
[Master Protein] Nuclear factor 1 OS=Mus musculus GN=Nfix PE=1 SV=1	Nfix	0.0368711	0.0477156	0.609668			-0.172832	0.0541535	0.0606744			0.0288613	0.122284	0.851752			-0.121991	0.0314783	-0.0276564	0.0630097	-0.0137897	0.107641	-0.133267	0.0925662	0.0253853	0.0230814	-0.0200378	-0.288245	-0.0917925	-0.34861	-0.184425	0.360402	-0.179169	-0.385493	-0.384011	-0.200533	-0.157761		0.930004	0.0111134	32	2	2	3
[Master Protein] Coiled-coil domain-containing protein 90B, mitochondrial OS=Mus musculus GN=Ccdc90b PE=2 SV=1	Ccdc90b	0.584265	0.129912	0.0824207			0.374931	0.251839	0.358044			0.505494	0.133492	0.151346			0.455883	0.0824622	-0.659925	-0.237499	-0.0897698	0.564498	0.0520886	0.674809	0.686584	0.494495	0.561558	-0.838938	0.510615	0.572318	0.620251	0.829466	0.929874	0.620991	1.23133	0.341616	0.790655		0.964136	0.00463973	2	5	5	6
[Master Protein] ATP synthase mitochondrial F1 complex assembly factor 2 OS=Mus musculus GN=Atpaf2 PE=1 SV=1	Atpaf2	0.451139	0.081487	0.0388026			0.241879	0.166288	0.357151			0.0431394	0.156825	0.870138			-0.0196288	-0.443607	-0.659925	-0.163499	-0.321665	0.301464	-0.0321804	0.283172	-0.0345572	0.129475	0.00991539	0.0225426	0.185215	0.190755	-0.807355	-0.565597	0.130787	-0.334419	0.315642	0.270358	-0.036646		0.473015	0.105532	1	1	1	2
[Master Protein] Na(+)/H(+) exchange regulatory cofactor NHE-RF2 OS=Mus musculus GN=Slc9a3r2 PE=1 SV=2	Slc9a3r2	0.367488	0.119977	0.102378			0.158236	0.0996326	0.385455			0.264858	0.0704956	0.0882143			-0.481533	-0.0540398	0.0537713	0.0874628	-0.0985846	0.618437	-0.0540398	0.297386	0.21383	0.268903	-0.11382	-0.0114048	-0.134542	0.477854	0.0801703	0.397877	0.538593	0.389946	0.0911479	0.204982	0.324509		0.972028	0.00330372	2	4	4	6
[Master Protein] Cartilage oligomeric matrix protein OS=Mus musculus GN=Comp PE=1 SV=2	Comp	-0.261072	0.154324	0.40992			-0.470096	0.30756	0.321916			0.130002	0.254593	0.778284			0.130397	0.80128	1.18003	1.06301	0.793681	0.0101243	0.654004	0.652867	0.81344	0.532609	-0.202629	0.792675	-0.517399	0.157281	1.38799	1.16559	-0.343145	0.73298	-0.0806184	0.793126	0.453586		0.0023824	0.24247	1	2	3	9
[Master Protein] Serine hydroxymethyltransferase, cytosolic OS=Mus musculus GN=Shmt1 PE=1 SV=3	Shmt1	-0.192159	0.163135	0.418346			-0.399489	0.0754623	0.0243515			0.0213238	0.107462	0.888108			-0.0295443	0.188662	0.0271361	0.487266	0.16838	-0.381563	0.4975	-0.185215	-0.02584	-0.0237794	-0.124627	-0.330473	0.029344	-0.458488	-0.271302	-0.143364	-0.356565	0.186413	-0.534877	-0.200533	-0.209785		0.798307	0.04314	4	5	5	12
[Master Protein] NADH dehydrogenase [ubiquinone] iron-sulfur protein 2, mitochondrial OS=Mus musculus GN=Ndufs2 PE=1 SV=1	Ndufs2	0.352527	0.0263596	0.00224941			0.145739	0.0450483	0.107822			0.241379	0.122883	0.13764			-0.220769	0	0.0625414	-0.106915	-0.0662856	0.207805	0.347165	0.318447	0.271546	0.286241	-0.00998409	0.18124	-0.0502732	0.203931	0.0723508	0.511646	0.441127	0.574978	0.264341	-0.187933	0.320832		0.921492	0.0129887	3	13	13	75
[Master Protein] Chromobox protein homolog 3 OS=Mus musculus GN=Cbx3 PE=1 SV=2	Cbx3	0.0415472	0.183059	0.894746			-0.165059	0.0585513	0.441571			0.15354	0.130306	0.364544			0.914668	0.0622843	-0.0183785	0.169925	0.282125	0.900101	-0.0106473	0.379848	0.0253853	0.323672	0.343653	0.0774045	0.167728	0.0299015	-0.0333586	-0.0196288	0.417668	-0.0506261	0.270854	0.734761	0.270606		0.891514	0.0194323	4	2	2	2
[Master Protein] Myeloid leukemia factor 1 OS=Mus musculus GN=Mlf1 PE=2 SV=1	Mlf1	-0.105804	0.026589	0.30075			-0.312176	0.0746124	0.0379582			-0.19716	0.082517	0.15159			-0.0905123	-0.0213737	-0.337996	0.0752882	-0.0936486	-0.116324	-0.254573	-0.235488	-0.191426	-0.199453	-0.347019	-0.106042	-0.489385	-0.566202	-0.520474	-0.869603	-0.528177	-0.753644	-0.353637	-0.509861	-0.602984		0.935223	0.00975753	2	4	4	8
[Master Protein] Succinyl-CoA ligase [GDP-forming] subunit beta, mitochondrial OS=Mus musculus GN=Suclg2 PE=1 SV=3	Suclg2	0.605836	0.207991	0.062572			0.399607	0.147918	0.101629			0.336787	0.0909587	0.121008			0.419903	0.278859	-0.0943274	0.0752882	0.169931	1.30558	0.243454	1.0301	0.523933	0.775767	0.54119	0.39502	0.417506	1.21047	0.283498	0.888579	1.12114	0.831318	1.11668	0.573907	0.906325		0.845744	0.0317426	2	5	5	9
[Master Protein] 60S ribosomal protein L28 OS=Mus musculus GN=Rpl28 PE=1 SV=2	Rpl28	0.123554	0.0626585	0.550521			-0.0821954	0.0546474	0.650717			0.117824	0.0323173	0.135512			0.39046	0.207158	0.130848	-0.449803	0.0696655	0.309684	0.321928	0.0343515	0.106915	0.19322	-0.11382	0.0987781	0	0.136817	-0.184425	0.0759488	0.0209089	0.0584957	0.224631	0.146486	0.105294		0.998775	0.000113693	2	4	4	14
[Master Protein] 14-3-3 protein theta (Fragment) OS=Mus musculus GN=Ywhaq PE=3 SV=1	Ywhaq	0.113625	0.083903	0.498071			-0.0920574	0.17461	0.720208			0.294875	0.109959	0.237031			0.306246	-0.241973	0.171953	-0.0931094	0.0357792	0.427682	-0.0213737	0.0843922	0.106915	0.149404	-0.550552	0.268703	-0.369646	0.499387	-0.129283	-0.198226	0.417668	0.159941	0.315642	0.497958	0.238597		0.777699	0.0490907	6	3	6	23
[Master Protein] Succinate dehydrogenase [ubiquinone] cytochrome b small subunit, mitochondrial OS=Mus musculus GN=Sdhd PE=2 SV=2	Sdhd	0.189927	0.114309	0.422775			-0.0157313	0.168081	0.954112			0.228178	0.200606	0.457946			-1.81714	-1.35954	-1.05585	-1.07943	-1.32799	-1.50589	-0.878009	-1.07126	-1.0971	-1.13806	-1.00998	-0.966317	-1.16746	-1.905	-1.66985	-1.18709	-0.383787	-0.876128	-1.52356	-1.60716	-1.11554		0.932389	0.0103794	1	1	1	2
[Master Protein] Cytochrome c oxidase subunit 6C OS=Mus musculus GN=Cox6c PE=1 SV=3	Cox6c	0.327523	0.110111	0.102222			0.12188	0.127491	0.540707			0.288152	0.134178	0.201259			0.0289513	0.489966	0.0449474	0.332196	0.224015	0.676801	0.606024	0.179549	0.743779	0.551538	0.114712	0.130256	0.0955776	0.675237	0.713696	0.909488	0.663519	0.880787	0.641345	0.0751014	0.634048		0.99837	0.000144936	1	3	3	12
[Master Protein] Dynactin subunit 1 OS=Mus musculus GN=Dctn1 PE=1 SV=3	Dctn1	0.166488	0.0585118	0.122406			-0.0387048	0.0219435	0.553632			0.0941655	0.0398453	0.101233			-0.0905123	-0.144948	-0.0369942	0.146841	-0.0314034	0.24257	-0.0321804	0.247012	0.0829363	0.135085	-0.0609681	-0.106042	0.00984775	-0.134485	-0.0588937	-0.0295443	-0.109347	0.0489095	0.0538669	0.156402	0.0240573		0.698212	0.0736873	5	11	11	21
[Master Protein] 60S ribosomal protein L22 OS=Mus musculus GN=Rpl22 PE=1 SV=2	Rpl22	0.110345	0.0292002	0.286			-0.0948267	0.0393115	0.33677			0.0405885	0.088238	0.716823			0.490986	0.420332	0.325576	0.0874628	0.331089	0.457583	0.504994	0.34606	0.457101	0.441435	0.0868774	0.220769	0.35707	0.27432	0.242276	0.617095	0.0415193	0.254719	0.334419	0.136502	0.276851		0.998579	0.000138942	1	2	2	7
[Master Protein] Acyl-coenzyme A thioesterase 13 OS=Mus musculus GN=Acot13 PE=1 SV=1	Acot13	0.780248	0.0536692	0.00036694	+		0.276127	0.0771785	0.0633984			0.529966	0.163188	0.0303727	+		-0.551242	-0.579668	-0.496426	-0.192645	-0.454995	0.464963	0.207158	0.393145	0.235745	0.325253	-0.237395	-0.274439	-0.295007	0.164038	-0.251539	0.419903	0.595455	0.774287	0.257798	-0.291956	0.351097		0.366394	0.120274	1	1	1	8
[Master Protein] 2-oxoisovalerate dehydrogenase subunit alpha, mitochondrial OS=Mus musculus GN=Bckdha PE=1 SV=1	Bckdha	0.289083	0.0767913	0.0876669			0.0845568	0.0559507	0.505004			0.115269	0.0527096	0.216669			-0.0295443	-0.0987782	-0.483602	-0.0129391	-0.156216	0.24257	0.0314783	0.318447	-0.0610294	0.132867	0	-0.288245	0.0862998	-0.0538669	-0.102483	-0.132638	0.232885	0.0489095	0.068895	0	0.0436103		0.896748	0.0179968	2	4	4	6
[Master Protein] Serine protease HTRA2, mitochondrial OS=Mus musculus GN=Htra2 PE=1 SV=2	Htra2	0.162886	0.163668	0.459241			-0.0409478	0.0459288	0.671728			0.129385	0.0801979	0.245868			0.352789	-0.0321804	0.180035	0.258734	0.189844	0.810255	-0.0762356	0.470451	0.206451	0.35273	0.212408	0.0447383	0.211055	0.268061	0.00822052	0.258152	0.588468	0.168819	0.321928	0.0540399	0.278282		0.96645	0.00440346	7	3	3	4
[Master Protein] Tropomyosin beta chain OS=Mus musculus GN=Tpm2 PE=1 SV=1	Tpm2	-0.131482	0.0322926	0.071451			-0.334225	0.0371312	0.00108861			0.0706075	0.0251634	0.196795			0.39046	0.252387	0.188072	0.192645	0.255891	0.0597062	0.216318	0.067904	0.153709	0.124409	-0.124627	0.0113153	-0.20114	-0.0936131	0.0163945	0.066671	0.0104924	-0.0403578	-0.0972972	0.0218594	-0.00772644		1	3.38e-10	2	7	48	622
[Master Protein] Calponin-2 OS=Mus musculus GN=Cnn2 PE=1 SV=1	Cnn2	0.44435	0.12864	0.124589			0.242443	0.147655	0.376218			0.0900076	0.0565033	0.624347			-0.0196288	-0.765535	-0.828047	-0.853159	-0.616592	-0.355331	0.0924462	0.067904	-0.493989	-0.172242	-0.124627	-0.207325	-0.212545	-0.301304	-1.02495	-0.495208	-0.290677	-0.237395	-0.294743	-0.102686	-0.284142		0.615478	0.0870471	3	2	2	6
[Master Protein] MCG5400 OS=Mus musculus GN=Myl12a PE=1 SV=1	Myl12a	0.198792	0.076195	0.185657			-0.0029457	0.0744918	0.982395			0.241881	0.0535967	0.0461389			0.0943274	0.121991	-0.164229	0.321928	0.0935042	0.358048	0.0418202	0.318447	0.450869	0.292296	0.0962154	-0.0114048	-0.00991543	0.411256	-0.0333586	0.477047	0.344911	0.159941	0.237989	0.44231	0.33244		0.915426	0.0139709	3	3	4	13
[Master Protein] Elongation factor 1-beta OS=Mus musculus GN=Eef1b PE=1 SV=5	Eef1b	0.0137543	0.0924075	0.947286			-0.187623	0.0365888	0.265921			0.103716	0.0783531	0.314675			-0.266939	0.467126	0.0799235	0.402098	0.170552	0.0400775	0.338802	-0.0351894	0.393536	0.184307	-0.0200378	-0.155795	0.0485802	-0.03827	0.0801703	0.329705	-0.0427497	0.263035	-0.105709	-0.0110552	0.0866451		0.999755	1.8e-05	5	3	4	16
[Master Protein] Mitochondrial coenzyme A transporter SLC25A42 OS=Mus musculus GN=Slc25a42 PE=2 SV=1	Slc25a42	0.419241	0.132268	0.0639629			0.217972	0.111096	0.235658			0.429148	0.0607783	0.016282			0.306246	0.243454	0.155651	-0.163499	0.135463	0.984679	0.396353	0.290297	0.547488	0.554704	0.271302	0.18124	0.0485802	0.739984	0.526069	0.970456	0.856164	0.684277	0.820734	0.581287	0.782584		0.782874	0.0475758	1	2	2	6
[Master Protein] DNA-(apurinic or apyrimidinic site) lyase OS=Mus musculus GN=Apex1 PE=1 SV=2	Apex1	-0.158046	0.15351	0.452901			-0.358242	0.100893	0.046587			0.124954	0.135196	0.526263			0.121464	0.443919	0.457771	0.487266	0.377605	-0.0622842	0.371969	-0.0804187	0.648969	0.219559	0.0197633	0.28744	-0.31946	-0.126218	0.235289	0.258152	0.214851	0.614507	-0.139858	-0.226068	0.144317		0.933283	0.0101392	4	5	5	7
[Master Protein] Oxygen-dependent coproporphyrinogen-III oxidase, mitochondrial OS=Mus musculus GN=Cpox PE=1 SV=2	Cpox	0.012298	0.184311	0.966015			-0.18789	0.110418	0.399107			0.0624883	0.181471	0.799113			0.156869	0.80128	0.444412	0.940838	0.58585	0.342106	0.934905	0.132755	0.982825	0.598148	0.159941	0.856805	0.261387	0.268061	0.443607	1.18715	-0.0427497	0.506591	0.283793	0.367457	0.460448		0.00342379	0.237558	1	2	2	4
[Master Protein] 39S ribosomal protein L48, mitochondrial OS=Mus musculus GN=Mrpl48 PE=1 SV=1	Mrpl48	0.419355	0.355849	0.43958			0.219282	0.238004	0.599328			0.329848	0.191092	0.362059			1.78773	0.813404	0.410465	0.73954	0.937784	2.2056	0.640458	1.91728	0.66521	1.35714	1.48898	0.403633	1.28996	1.88405	0.718714	1.21681	2.01571	0.808776	1.77565	1.61763	1.48691		0.773603	0.0502169	2	2	2	2
[Master Protein] 28S ribosomal protein S2, mitochondrial OS=Mus musculus GN=Mrps2 PE=2 SV=1	Mrps2	0.394608	0.112962	0.092706			0.194709	0.113488	0.349177			0.300416	0.113509	0.132659			-0.0905123	-0.415038	-0.562314	0.0874628	-0.2451	0.427682	0	0.304441	-0.134093	0.149507	0.186413	-0.155795	-0.22404	0.305214	-0.363748	0.191426	0.656856	0.295824	0.244622	-0.138605	0.250025		0.19359	0.141644	1	1	1	2
[Master Protein] Transmembrane protein 65 OS=Mus musculus GN=Tmem65 PE=2 SV=1	Tmem65	0.808501	0.190638	0.0120947	+		0.672317	0.137862	0.00776514	+		0.413342	0.119174	0.0770048			-0.17603	-0.0874628	0.10561	-0.0524674	-0.0525876	1.22529	0.252387	1.00434	0.541635	0.755913	0.434801	0.386355	0.364764	1.17412	0.738614	1.42354	1.2239	0.762605	1.02719	0.728128	1.03307		0.954238	0.00646382	1	2	2	6
[Master Protein] Smoothelin OS=Mus musculus GN=Smtn PE=4 SV=1	Smtn	0.0973532	0.0865233	0.540989			-0.102161	0.0705578	0.46783			0.0134367	0.0472048	0.89092			-0.069902	0.261265	0.451107	0.0874628	0.182483	0.0790716	0.534589	0.171855	0.33383	0.279836	0.19513	0.0881309	-0.178597	0.280552	0.0163945	0.165586	0.159356	0.177643	0.068895	-0.102686	0.0937588		0.742968	0.0638658	6	3	3	9
[Master Protein] Gene model 561, (NCBI) OS=Mus musculus GN=Gm561 PE=2 SV=1	Gm561	0.217198	0.111989	0.249005			0.0179021	0.0460909	0.87899			0.0501894	0.170457	0.805734			0.455883	0.912537	0.451107	0.514573	0.583525	1.05971	0.4975	0.680243	0.965443	0.800723	0.506591	0.786102	0.517535	0.63689	0.560016	0.980371	0.616213	0.797371	0.931765	-0.0676387	0.651616		0.889957	0.0208228	1	1	1	4
[Master Protein] Cytochrome b5 OS=Mus musculus GN=Cyb5a PE=1 SV=2	Cyb5a	0.136733	0.0825823	0.407019			-0.0606911	0.0808929	0.69234			-0.0703953	0.104436	0.646369			0.0479345	-0.359542	0.211919	-0.0259952	-0.031421	0.365953	-0.0874628	0.100694	0.0420641	0.105312	-0.146486	-0.0579473	-0.20114	0.236352	-0.29134	-0.481533	-0.0980321	-0.237395	-0.228941	0.233364	-0.162507		0.887795	0.0214122	3	3	3	10
[Master Protein] 60S ribosomal protein L23 OS=Mus musculus GN=Rpl23 PE=1 SV=1	Rpl23	-0.0029772	0.0686563	0.978668			-0.200343	0.140589	0.324323			-0.162607	0.143794	0.49015			0.249978	-0.0540398	0.0181474	0.192645	0.101683	0.334069	0.0520886	0.0086649	0	0.0987055	-0.249172	-0.081794	0.482601	-0.193724	-0.451211	-0.0196288	0.0718929	-0.720477	-0.0641303	-0.573991	-0.261267		0.868971	0.025449	2	1	1	2
[Master Protein] NADH-ubiquinone oxidoreductase chain 4 OS=Mus musculus GN=Mtnd4 PE=1 SV=1	Mtnd4	0.704807	0.366016	0.214038			0.507622	0.255631	0.252484			0.169934	0.138288	0.615169			1.31411	0.150942	0.227601	0.203872	0.474131	2.07907	0.313417	1.70178	0.621488	1.17894	1.18203	0.305936	0.902933	1.95785	0.560016	0.829466	1.36549	0.738954	1.5181	1.30643	1.15169		0.936396	0.00961707	1	2	2	5
[Master Protein] Cdc42-interacting protein 4 OS=Mus musculus GN=Trip10 PE=1 SV=2	Trip10	-0.0292007	0.155052	0.923392			-0.226183	0.153208	0.445822			0.178285	0.240823	0.591668			-0.685891	0.287577	0.114072	0.258734	-0.0063772	-0.520391	0.261265	-0.0896372	0.206451	-0.0355779	-0.536053	0.0113153	0.123058	-0.744539	-0.0165829	0.484034	-0.0212165	0.588275	-0.592825	-0.729642	-0.0542749		0.411417	0.112996	4	2	2	3
[Master Protein] 40S ribosomal protein S23 OS=Mus musculus GN=Rps23 PE=1 SV=3	Rps23	0.0480039	0.0232029	0.466396			-0.148759	0.0822081	0.237234			0.0194162	0.124345	0.910125			-0.132638	0.0622843	-0.133856	-0.192645	-0.0992136	-0.0836579	0.0210616	-0.098915	-0.0433274	-0.0512097	-0.411725	-0.0461702	-0.0708835	-0.202389	-0.508697	-0.220769	0.0818771	-0.124627	-0.131244	-0.748021	-0.228557		0.999905	7.58e-06	1	3	3	12
[Master Protein] 1,4-alpha-glucan-branching enzyme OS=Mus musculus GN=Gbe1 PE=4 SV=2	Gbe1	0.330927	0.0870485	0.0239557			0.134326	0.0370629	0.0654514			0.37444	0.0825245	0.00602455			-0.339089	-0.400962	-0.216318	-0.415038	-0.342852	-0.291766	0.0314783	0.187203	0.0253853	-0.0119249	-0.285091	-0.0698214	-0.20114	-0.185111	-0.301464	0.148099	0.479397	0.212408	0.068895	-0.0792266	0.165914		0.764348	0.0555355	3	9	9	16
[Master Protein] Microsomal glutathione S-transferase 3 OS=Mus musculus GN=Mgst3 PE=1 SV=1	Mgst3	0.653674	0.0847796	0.022124	+		0.457471	0.114176	0.0768245			0.266218	0.103107	0.160263			-1.08017	-1.62803	-0.764622	-0.900464	-1.09332	-0.579892	-0.387023	-0.185215	-0.606464	-0.439648	-0.425022	-0.260764	-0.714091	-0.835962	-0.943416	-0.509014	-0.203214	-0.0506261	-0.373815	-0.711495	-0.369633		0.998829	0.000107086	1	2	2	3
[Master Protein] 2,4-dienoyl-CoA reductase, mitochondrial OS=Mus musculus GN=Decr1 PE=1 SV=1	Decr1	0.71387	0.10972	0.00169881	+		0.666457	0.158482	0.0137021	+		0.506978	0.153607	0.0739832			0.0759488	0.252387	0.0970987	0.123382	0.137204	1.12638	0.556393	0.738703	0.982825	0.851074	0.434801	0.786102	0.402632	1.29909	1.09568	1.85664	1.24626	1.38614	1.28379	0.780358	1.31064		1	9.11e-09	1	6	6	36
[Master Protein] Regulator of microtubule dynamics protein 1 OS=Mus musculus GN=Rmdn1 PE=1 SV=2	Rmdn1	0.398198	0.162103	0.0996504			0.202847	0.0785707	0.143944			0.152047	0.124391	0.382349			-0.232173	-0.443607	-0.509365	-0.163499	-0.337161	0.457583	-0.387023	0.261585	-0.0879965	0.0610372	-0.157541	-0.344828	-0.22404	0.184122	-0.129283	-0.402098	0.441127	0.0295442	0.13465	-0.11456	0.0177325		0.999771	1.68e-05	1	3	3	7
[Master Protein] N-acetylated alpha-linked acidic dipeptidase 2, isoform CRA_a OS=Mus musculus GN=Naalad2 PE=4 SV=1	Naalad2	-0.0333394	0.22096	0.93405			-0.228582	0.138084	0.483794			-0.0124618	0.182858	0.962396			0.484034	0.420332	1.25081	-0.163499	0.497919	-0.0204641	0.451696	0.254317	1.17277	0.464579	-0.157541	0.669527	-0.00991543	0.353309	0.491303	0.727185	-0.0980321	0.785875	-0.0397462	-0.0909085	0.256875		0.0163963	0.214336	2	2	2	2
[Master Protein] Vinculin OS=Mus musculus GN=Vcl PE=1 SV=4	Vcl	0.155627	0.0287565	0.00545631			-0.0393289	0.0478028	0.546965			0.0999648	0.0502365	0.233301			0.139275	0.207158	0.14743	0.18133	0.168798	0.350099	0.388271	0.232291	0.327041	0.324425	0.00991539	0.20114	-0.00991543	0.203931	0.242276	0.427171	0.121136	0.279523	0.162939	0.156402	0.229434		1	0	1	30	30	91
[Master Protein] Eukaryotic peptide chain release factor subunit 1 OS=Mus musculus GN=Etf1 PE=1 SV=4	Etf1	-0.122401	0.0743275	0.418464			-0.316864	0.0598654	0.0379041			0.152751	0.0338694	0.0822389			0.165586	0.687324	0.560405	0.421464	0.458695	0.259644	0.252387	0.23967	0.593474	0.336294	0.229482	0.109347	0.123058	0.323438	-0.0761717	0.434403	0.223896	0.303907	0.277338	0.233364	0.294581		0.949627	0.00776378	1	3	3	5
[Master Protein] Protein kinase C theta type OS=Mus musculus GN=Prkcq PE=1 SV=1	Prkcq	-0.552868	0.346623	0.388833			-0.747304	0.241626	0.173756			0.0426663	0.343407	0.929819			-0.266939	1.46328	0.696219	1.68049	0.893262	-0.520391	0.878321	-0.146221	1.14987	0.340394	-0.334419	0.534877	-0.189825	-0.301304	1.02046	0.812914	-0.0646091	1.33184	-0.42553	-0.711495	0.188625		0.0153002	0.215852	3	4	4	6
[Master Protein] Sodium/potassium-transporting ATPase subunit alpha-2 OS=Mus musculus GN=Atp1a2 PE=1 SV=1	Atp1a2	0.139524	0.0417317	0.0452081			-0.0548571	0.0410568	0.370058			0.0456601	0.0436412	0.514744			0.139275	0.0824622	0.0970987	0.203872	0.130677	0.397147	0.188662	0.202389	0.292608	0.270201	0.00991539	0.20114	-0.0400775	0.0446229	0.163499	0.274362	0.0312509	0.177643	0.00781946	0.116324	0.12148		0.999844	1.2e-05	10	34	41	165
[Master Protein] NADH dehydrogenase [ubiquinone] 1 beta subcomplex subunit 10 OS=Mus musculus GN=Ndufb10 PE=1 SV=3	Ndufb10	0.362528	0.0255642	0.000597413			0.168638	0.0384834	0.0330837			0.157848	0.123298	0.306187			0.139275	0.112209	0.0625414	0.280108	0.148533	0.529733	0.527247	0.561599	0.425669	0.511062	0.287697	0.268703	0.228028	0.477854	0.323576	0.779231	0.401814	0.684277	0.520832	-0.0110552	0.47502		0.994999	0.000516263	2	8	8	46
[Master Protein] Transcription elongation factor A protein 1 OS=Mus musculus GN=Tcea1 PE=1 SV=1	Tcea1	0.07342	0.107389	0.585596			-0.120417	0.101474	0.389374			0.341937	0.157972	0.14198			0.532014	0.647247	0.60311	0.523562	0.576483	0.79862	0.534589	0.905731	0.360672	0.649903	0.263035	0.377638	0.285909	0.886096	0.467652	0.314109	0.832705	0.690456	0.743225	1.40952	0.798003		0.000824692	0.252963	3	1	1	2
[Master Protein] Basigin OS=Mus musculus GN=Bsg PE=1 SV=2	Bsg	0.156746	0.0771008	0.172431			-0.0363234	0.0256958	0.518073			0.0926298	0.0853284	0.379715			0.165586	0.347165	0.130848	0.18133	0.206232	0.251132	0.504994	0.171855	0.523933	0.362979	0.263035	0.0987781	0.19388	0.123011	0.170841	0.345135	0.0517151	0.588275	0.113063	0.214505	0.262539		0.860454	0.0276999	4	8	8	23
[Master Protein] 3-hydroxyacyl-CoA dehydrogenase type-2 OS=Mus musculus GN=Hsd17b10 PE=1 SV=1	Hsd17b10	0.166141	0.052713	0.249241			-0.0265591	0.0681629	0.847422			0.198479	0.0809097	0.131863			0.225175	0.451696	0.0449474	0.558967	0.320196	0.60514	0.436099	0.339206	0.564905	0.486338	0.246356	0.171187	0.150026	0.329462	0.571157	0.790547	0.471824	0.520531	0.453718	0.223965	0.492117		0.914237	0.0141412	3	6	6	19
[Master Protein] Indolethylamine N-methyltransferase OS=Mus musculus GN=Inmt PE=1 SV=1	Inmt	0.0389015	0.0558087	0.747866			-0.153783	0.0909767	0.317331			-0.122574	0.103469	0.449154			0.121464	-0.254573	0.163825	-0.065888	-0.00879309	-0.030806	0.169925	-0.117652	0.0989665	0.0301085	-0.0200378	0.0225426	-0.00991543	-0.320041	-0.485427	-0.609541	-0.0536379	0	-0.314109	-0.44846	-0.28515		0.999144	7.15e-05	1	3	3	12
[Master Protein] Hydroxysteroid dehydrogenase-like protein 2 OS=Mus musculus GN=Hsdl2 PE=1 SV=1	Hsdl2	0.781532	0.121358	0.00327032	+		0.663187	0.172099	0.0242123	+		0.447234	0.142	0.110757			0.0384741	0.313417	0.451107	0.18133	0.246082	1.32193	0.66073	1.14066	0.987138	1.02761	0.366985	0.930179	0.686692	1.52586	1.03663	1.87536	1.33242	1.40505	1.29022	0.879466	1.3565		0.851148	0.0300569	3	7	7	11
[Master Protein] Complex I intermediate-associated protein 30, mitochondrial OS=Mus musculus GN=Ndufaf1 PE=4 SV=1	Ndufaf1	0.536176	0.260151	0.142119			0.65956	0.0349672	0.000311632	+		0.225015	0.068336	0.0305631			-0.0295443	-0.48755	-0.337996	-0.13493	-0.247505	0.60514	-0.611729	0.607954	0.553317	0.288671	0.295824	0.342232	0.454032	0.48866	0.479526	0.727185	0.676755	0.825716	0.579726	0.375968	0.63707		0.598356	0.0888611	2	2	2	3
[Master Protein] Clustered mitochondria protein homolog OS=Mus musculus GN=Cluh PE=2 SV=2	Cluh	-0.286956	0.359966	0.596451			-0.478251	0.263661	0.299002			0.1395	0.369332	0.790316			-0.869603	0.338802	0.30355	0.36257	0.0338295	-1.04122	0.726318	-0.835881	0.138279	-0.253126	-0.493409	0.24972	-0.76356	-1.34861	0.133751	0.727185	-0.888579	0.678072	-0.9386	-1.10269	-0.304922		0.461035	0.10907	4	3	3	5
[Master Protein] Methylglutaconyl-CoA hydratase, mitochondrial OS=Mus musculus GN=Auh PE=1 SV=1	Auh	0.123773	0.0708519	0.381992			-0.0674155	0.096212	0.670068			0.237945	0.116639	0.196905			0.182864	0.451696	-0.0463929	0.247927	0.209024	0.564498	0.287577	0.179549	0.29956	0.332796	-0.179909	0.150867	0.0196287	0.261775	0.45568	0.82397	0.336596	0.478302	0.183797	0.0751014	0.379553		0.875562	0.023782	4	5	5	11
[Master Protein] Vacuolar protein sorting-associated protein 26B OS=Mus musculus GN=Vps26b PE=1 SV=1	Vps26b	0.961209	0.304248	0.0939902			0.770062	0.218799	0.0973685			-0.0193757	0.121006	0.946442			-0.73372	-2	-0.718818	-1.71989	-1.29311	0.683143	-0.415038	-0.867245	-0.728454	-0.331898	-0.372554	-1.01141	-0.961006	0.33546	-0.605721	-0.905673	-0.0646091	-0.610054	-0.557778	-0.573991	-0.542421		0.446852	0.110282	2	2	2	3
[Master Protein] Valacyclovir hydrolase OS=Mus musculus GN=Bphl PE=1 SV=1	Bphl	0.138068	0.0585521	0.148601			-0.0525515	0.105162	0.718524			0.0252218	0.10711	0.884257			0.290392	0.443919	0.522768	0.392317	0.412349	0.550693	0.534589	0.393145	0.723242	0.550417	0.132974	0.596278	0.076962	0.33546	0.657313	0.840395	0.149895	0.279523	0.270854	0.384429	0.385019		1	1.19e-10	1	7	7	15
[Master Protein] 40S ribosomal protein S15 OS=Mus musculus GN=Rps15 PE=2 SV=2	Rps15	0.118548	0.067489	0.407082			-0.0710046	0.0725298	0.607229			0.0472847	0.0276852	0.600763			0.225175	-0.156725	-0.248498	-0.192645	-0.0931735	0.154034	-0.156725	0.156342	-0.0521513	0.0253747	-0.103094	-0.0579473	0.0389941	-0.292027	-0.406817	-0.069902	-0.0212165	-0.179909	-0.174834	-0.138605	-0.116893		0.854926	0.0287887	2	1	1	5
[Master Protein] 2-methoxy-6-polyprenyl-1,4-benzoquinol methylase, mitochondrial OS=Mus musculus GN=Coq5 PE=2 SV=2	Coq5	0.408904	0.0659442	0.00683654			0.219662	0.0802591	0.103689			0.16747	0.123769	0.339626			0.0289513	0.270089	0.0537713	-0.0391706	0.0784103	0.550693	0.261265	0.543824	0.593474	0.487314	0.254719	0.0987781	0.132104	0.567229	0.437532	0.801774	0.643435	0.456715	0.447981	-0.0221958	0.465542		1	2.55e-12	2	10	10	25
[Master Protein] Caveolin-1 OS=Mus musculus GN=Cav1 PE=1 SV=1	Cav1	0.238604	0.0799646	0.0482983			0.0495568	0.0825026	0.658656			0.190304	0.0306913	0.0892155			0.199937	0.141356	0.130848	0.0630097	0.133788	0.550693	0.150942	0.495325	0.292608	0.372392	0.22097	-0.0229004	-0.00991543	0.47242	0.256148	0.477047	0.409762	0.382333	0.283793	0.315305	0.373648		0.987211	0.00139541	7	6	6	31
[Master Protein] Coagulation factor XIII A chain OS=Mus musculus GN=F13a1 PE=2 SV=3	F13a1	-0.0063276	0.111737	0.972083			-0.195272	0.0778115	0.210816			-0.0145921	0.107063	0.923872			-0.220769	0.296241	0.204014	0.203872	0.12084	0.301464	-0.267284	0.217418	0.206451	0.114512	-0.11382	-0.0344884	-0.331844	0.210474	-0.102483	-0.454566	0.0818771	-0.030162	-0.256775	0.214505	-0.0890243		0.999114	8.15e-05	1	5	5	11
[Master Protein] Apolipoprotein O OS=Mus musculus GN=Apoo PE=2 SV=1	Apoo	0.238114	0.202326	0.411042			0.0492415	0.101731	0.786405			0.160257	0.0725792	0.284523			0.888579	0.626783	0.235378	0.550197	0.575234	1.44644	0.338802	0.824633	0.643515	0.813348	0.520531	0.315096	0.77596	0.973318	0.537474	0.591447	0.962664	0.614507	0.968291	0.786756	0.784733		0.88964	0.0210836	3	2	2	5
[Master Protein] Isoform 2 of Mitochondrial import inner membrane translocase subunit Tim21 OS=Mus musculus GN=Timm21	Timm21	0.216222	0.0461125	0.072025			0.027488	0.12977	0.883049			0.113035	0.132758	0.600883			0.345135	0.626783	0.718587	0.668378	0.589721	0.958777	0.732716	0.733485	0.798793	0.805943	0.123872	0.746025	0.461227	0.902351	0.85257	1.27436	0.702868	0.64027	0.666263	0.367457	0.730244		0.99794	0.000188987	1	3	3	5
[Master Protein] SH3 domain-binding glutamic acid-rich-like protein OS=Mus musculus GN=Sh3bgrl PE=3 SV=1	Sh3bgrl	-0.00885657	0.0741846	0.963626			-0.197179	0.124654	0.388912			0.180829	0.0476685	0.260123			0.0193654	-0.579668	0.0712587	0.13516	-0.0884711	-0.116324	-0.332575	0.02584	0.0337488	-0.0973277	-0.334419	-0.373975	-0.730393	-0.0696342	0.0801703	-0.278716	-0.0868048	0.0489095	-0.139858	-0.0676387	-0.104822		0.770732	0.0513521	1	1	1	2
[Master Protein] 60S ribosomal protein L13 OS=Mus musculus GN=Rpl13 PE=2 SV=3	Rpl13	0.136048	0.0633094	0.491155			-0.0518868	0.0160004	0.741536			0.00571327	0.0565388	0.932835			0.419903	-0.345996	0.325576	0.111508	0.127748	0.427682	0.150942	0.34606	0.130502	0.263796	0.0489095	0.11984	0.076962	0.109072	0.0245224	0.156869	0.140373	-0.168682	0.113063	0.166249	0.0815743		0.999232	6.08e-05	1	3	3	12
[Master Protein] NADH dehydrogenase [ubiquinone] iron-sulfur protein 6, mitochondrial OS=Mus musculus GN=Ndufs6 PE=1 SV=2	Ndufs6	0.266612	0.0489998	0.0159166			0.0787327	0.0612944	0.422159			0.239322	0.108799	0.12485			0	0.131706	0.250808	0.226068	0.152145	0.564498	0.338802	0.451509	0.32022	0.418757	0.142019	0.109347	0.113956	0.439379	0.349689	0.829466	0.538593	0.506591	0.401251	0.0751014	0.4702		0.99999	6.71e-07	1	4	4	25
[Master Protein] Fibulin-2 OS=Mus musculus GN=Fbln2 PE=1 SV=2	Fbln2	0.0850136	0.129984	0.754975			-0.102786	0.164374	0.724186			-0.160351	0.17163	0.562885			0.721284	-0.319279	0.219781	0.18133	0.200779	0.732896	0.0924462	0.179549	0.138279	0.285793	-0.451989	0.161062	0.424885	0.531096	-0.175087	-0.302563	-0.425607	0.229482	0.5479	-0.360998	-0.062357		0.000329931	0.260448	2	1	1	2
[Master Protein] Delta-1-pyrroline-5-carboxylate dehydrogenase, mitochondrial OS=Mus musculus GN=Aldh4a1 PE=1 SV=3	Aldh4a1	0.0592977	0.0288662	0.394095			-0.1274	0.0412685	0.117608			0.248577	0.089042	0.0532662			-0.154171	0.0418202	0.0625414	-0.120854	-0.0426659	-0.030806	0	-0.0174874	0.11482	0.0166317	-0.297266	-0.2205	-0.156402	-0.159576	-0.0165829	0.130397	0.121136	0.335791	0.0837684	-0.278535	0.0785114		1	2.93e-13	1	9	9	31
[Master Protein] Isoform B of Methyl-CpG-binding protein 2 OS=Mus musculus GN=Mecp2	Mecp2	-0.382905	0.113309	0.132966			-0.569395	0.238572	0.138097			0.271741	0.208301	0.464873			-0.00978106	0.519868	0.477579	0.850857	0.45963	0.0301619	0.112209	-0.235488	0.400021	0.0767259	-0.656347	0.837864	-0.408465	-0.417558	0.0956834	0.685364	-0.143836	0.756729	-0.373815	-0.11456	0.161977		0.59925	0.0884029	2	3	3	5
[Master Protein] Sodium/potassium-transporting ATPase subunit beta-1 OS=Mus musculus GN=Atp1b1 PE=1 SV=1	Atp1b1	0.459352	0.149703	0.0489296			0.273083	0.104639	0.104049			0.212962	0.117822	0.26126			0.130397	0.179324	0.10561	-0.13493	0.0701002	0.78099	0.112209	0.844129	0.38048	0.529452	0.0680184	0.240134	0.185215	0.707973	0.514573	0.845829	0.790711	0.351472	0.636309	0.156402	0.556145		1	1.38e-11	1	7	7	24
[Master Protein] 60S ribosomal protein L27a OS=Mus musculus GN=Rpl27a PE=2 SV=5	Rpl27a	-0.277113	0.0899487	0.06206			-0.463209	0.0819839	0.005571			0.0841101	0.141738	0.658141			0.691413	0.584963	0.417318	0.459432	0.538281	0.389412	0.121991	0.482942	0.0503316	0.261169	-0.0200378	0.240134	0.219566	0.177459	-0.241758	0.497906	0.285672	-0.309544	0.43644	-0.11456	0.159183		0.929379	0.011212	1	1	1	2
[Master Protein] Thioredoxin, mitochondrial OS=Mus musculus GN=Txn2 PE=1 SV=1	Txn2	0.126071	0.0914747	0.371583			-0.0599032	0.121722	0.732527			0.161239	0.180365	0.526107			0.148099	0.347165	0.325576	0.523562	0.3361	0.325986	0.51245	0.738703	0.271546	0.462171	-0.157541	0.0774045	0.439532	0.455994	0.565597	1.12594	0.353179	0.335791	0.498806	-0.126532	0.437436		0.821835	0.0376126	4	1	1	3
[Master Protein] Dual specificity phosphatase DUPD1 OS=Mus musculus GN=Dupd1 PE=2 SV=1	Dupd1	0.0369725	0.0231393	0.706849			-0.148951	0.106879	0.373751			-0.229882	0.149066	0.294816			0.0759488	-0.0213737	-0.248498	-0.29956	-0.123371	-0.051715	-0.0321804	-0.146221	-0.115477	-0.0863983	-0.202629	-0.274439	-0.189825	0.0150282	-0.709744	-1.03953	-0.454176	-0.493409	-0.534877	0.0109711	-0.502204		0.999943	4.06e-06	1	4	4	12
[Master Protein] Striatin-3 OS=Mus musculus GN=Strn3 PE=1 SV=1	Strn3	0.129847	0.0827073	0.396168			-0.0559674	0.0393773	0.610751			0.0932059	0.0424521	0.187896			-0.376563	-0.373217	0.0712587	-0.207442	-0.221491	-0.0101957	-0.121679	-0.341616	0.106915	-0.0916439	-0.285091	-0.288245	-0.344334	-0.35826	-0.111361	-0.198226	-0.0868048	-0.179909	-0.353637	-0.102686	-0.184253		0.938607	0.00938952	2	4	4	11
[Master Protein] Peroxisomal N(1)-acetyl-spermine/spermidine oxidase OS=Mus musculus GN=Paox PE=1 SV=3	Paox	0.476489	0.146917	0.326041			0.291003	0.293681	0.659641			-0.653981	0.00923977	0.424431			NaN	0.304855	-0.421138	0.43105	0.104922	NaN	0.287577	NaN	0.875245	0.581411	NaN	-0.260764	NaN	NaN	1.05262	-0.278716	NaN	-0.237395	NaN	NaN	-0.258055		0.133921	0.154613	1	1	1	1
[Master Protein] General vesicular transport factor p115 OS=Mus musculus GN=Uso1 PE=1 SV=2	Uso1	0.11421	0.0937313	0.481375			-0.0691876	0.0881099	0.649947			0.21255	0.096299	0.183351			0.532014	0.188662	0.0360693	0.146841	0.225896	0.550693	0.131706	0.501478	0.176549	0.340106	0.0197633	-0.106042	0.475511	0.223471	0.170841	0.208399	0.471824	0.0295442	0.5479	0.588629	0.369259		0.892538	0.0189688	4	7	7	13
[Master Protein] Tight junction protein ZO-1 OS=Mus musculus GN=Tjp1 PE=1 SV=2	Tjp1	-0.0314903	0.207681	0.929516			-0.214676	0.209655	0.548851			0.246362	0.133782	0.401459			0.497906	0.0520886	-0.113956	-0.678072	-0.0605084	0.381634	-0.156725	-0.731183	0.138279	-0.0919988	-0.536053	-0.344828	0.4468	-0.933573	-0.00826763	0.337441	0.294285	-0.0818771	-0.304393	-0.389567	-0.0288222		2.3e-05	0.27551	2	3	3	5
[Master Protein] NADH dehydrogenase [ubiquinone] 1 alpha subcomplex assembly factor 3 OS=Mus musculus GN=Ndufaf3 PE=2 SV=1	Ndufaf3	0.0706249	0.178139	0.831192			-0.112376	0.104595	0.6668			0.255141	0.229941	0.392712			-0.441269	0.719892	0.266075	0.321928	0.216657	-0.304257	0.47478	0.34606	0.632544	0.287281	-0.11382	0.268703	-0.113009	0	0.479526	0.91983	0.42553	0.825716	0.120294	-0.494264	0.359421		0.999645	2.46e-05	1	3	3	7
[Master Protein] Eukaryotic translation initiation factor 3 subunit I OS=Mus musculus GN=Eif3i PE=1 SV=1	Eif3i	0.328827	0.233992	0.282313			0.145854	0.0929077	0.304963			0.134895	0.159674	0.532			0.165586	0.0105693	-0.00916001	-0.163499	0.000874161	0	0.270089	-0.0621565	1.11087	0.329701	0.159941	0.487049	0.202493	0.022484	-0.138328	0.182864	0.149895	0.974909	-0.0559564	0.156402	0.281623		0.95832	0.00544431	2	4	4	6
[Master Protein] Protein CDV3 OS=Mus musculus GN=Cdv3 PE=1 SV=2	Cdv3	0.149489	0.122003	0.34988			-0.0327251	0.0205494	0.502901			0.0895594	0.0483371	0.165743			0.182864	0.0520886	-0.0276564	0.050626	0.0644806	0.54374	-0.0321804	0.352881	-0.00856197	0.21397	0.105493	0.0557094	0.029344	-0.0151864	-0.0165829	0.0759488	0.0104924	0.0489095	0.155918	0.315305	0.121315		0.919316	0.0133102	3	9	9	21
[Master Protein] Tryptase beta-2 OS=Mus musculus GN=Tpsb2 PE=1 SV=1	Tpsb2	0.0426124	0.242422	0.888179			-0.139567	0.129486	0.458076			-0.0765051	0.175047	0.761352			0.182864	-0.0874628	0.273648	0.0752882	0.111084	0.404842	-0.192645	0.814785	-0.412195	0.153697	0.186413	0.0336831	-0.22404	0.33546	-0.473931	-0.624491	0.560179	-0.225713	-0.256775	0.0218594	-0.104988		0.810355	0.0405843	2	2	2	5
[Master Protein] Serpin H1 OS=Mus musculus GN=Serpinh1 PE=1 SV=3	Serpinh1	0.251829	0.111221	0.215162			0.0697282	0.101027	0.695231			0.0974315	0.0342514	0.437624			-0.278716	0.0824622	-0.522421	-0.106915	-0.206398	-0.0622842	0.338802	0.156342	-0.251132	0.0454318	-0.297266	-0.0698214	-0.448358	0.216987	-0.0848889	-0.121991	-0.0105692	0.0962154	-0.0806184	-0.0792266	-0.0392379		0.995374	0.00046567	1	4	4	17
[Master Protein] N-alpha-acetyltransferase 15, NatA auxiliary subunit OS=Mus musculus GN=Naa15 PE=1 SV=1	Naa15	0.165578	0.162188	0.578734			-0.0161002	0.139076	0.95158			0.208351	0.146203	0.382743			0.636037	-0.0321804	-0.113956	-0.347923	0.0354942	0.564498	-0.20482	0.470451	-0.02584	0.201072	0.151008	-0.418829	0.482601	0.0949964	-0.212806	-0.302563	0.48693	-0.00998409	0.482063	0.482277	0.227745		0.00468659	0.232885	4	4	4	5
[Master Protein] [Pyruvate dehydrogenase (acetyl-transferring)] kinase isozyme 2, mitochondrial OS=Mus musculus GN=Pdk2 PE=1 SV=2	Pdk2	0.578545	0.068948	0.00247129	+		0.396868	0.0830615	0.0177124			0.236729	0.0758521	0.096553			0.0479345	-0.306103	-0.270358	-0.065888	-0.148604	0.60514	0.33039	0.519778	0.264456	0.429941	0.35925	0.220769	0.310021	0.444939	-0.0936591	0.532014	0.796786	0.35925	0.395301	0.341616	0.484993		1	9.49e-10	2	7	7	34
[Master Protein] HIV Tat-specific factor 1 homolog OS=Mus musculus GN=Htatsf1 PE=1 SV=1	Htatsf1	-0.310219	0.00777825	0.254308			-0.491648	0.0124999	0.112833			0.0841741	0.0897811	0.71825			NaN	0.482393	0.783682	0.192645	0.48624	NaN	0.160465	NaN	0.191578	0.176021	NaN	0.0225426	NaN	NaN	-0.0333586	-0.121991	NaN	0.279523	NaN	NaN	0.0787661		0.711127	0.0705497	2	1	1	1
[Master Protein] DnaJ homolog subfamily C member 11 OS=Mus musculus GN=Dnajc11 PE=2 SV=2	Dnajc11	0.291764	0.149876	0.159908			0.110706	0.0514585	0.217834			0.356244	0.208574	0.176308			-0.495208	-0.280108	-0.281413	-0.449803	-0.376633	-0.40828	0.0724086	-0.330645	0.327041	-0.0848689	-0.451989	-0.11832	-0.282934	-0.301304	-0.175087	0.490986	0.401814	0.506591	-0.373815	-0.573991	0.090317		0.804516	0.0418893	3	3	3	5
[Master Protein] Heterogeneous nuclear ribonucleoprotein M OS=Mus musculus GN=Hnrnpm PE=1 SV=3	Hnrnpm	0.834886	0.316219	0.289931			0.654472	0.350243	0.382561			-0.182485	0.345324	0.748532			2.18715	-0.0213737	0.396659	-0.719892	0.460636	2.07425	0.654004	1.76195	0.691878	1.29552	2.30391	0.130256	0.692819	1.71489	0.733664	0.691413	0.48693	-0.146486	1.83179	1.79947	0.932623		0.0609062	0.181564	5	2	2	3
[Master Protein] Mitochondrial import receptor subunit TOM20 homolog OS=Mus musculus GN=Tomm20 PE=1 SV=1	Tomm20	-0.0996849	0.0789774	0.753743			-0.279792	0.195563	0.45662			-0.0214535	0.183938	0.944776			-0.220769	1.08746	0.615082	0.906891	0.597167	0.358048	0.619896	0.3254	0.686584	0.497482	-0.0609681	0.573558	-0.270961	0.399851	0.945394	0.960472	-0.252542	0.513578	0.141774	0.116324	0.295921		0.889957	0.0200321	1	1	1	3
[Master Protein] Dehydrogenase/reductase SDR family member 4 OS=Mus musculus GN=Dhrs4 PE=1 SV=3	Dhrs4	0.685823	0.0564103	0.000581512	+		0.657741	0.0663293	0.000557132	+		0.40108	0.138823	0.048037			-1.01963	-1	-0.674424	-0.830075	-0.881032	-0.279382	-0.332575	-0.098915	-0.0699626	-0.195209	-0.347019	0.0113153	-0.307181	-0.109823	-0.363748	0.375509	0.55302	0.327885	-0.0889338	-0.278535	0.177789		0.999198	6.42e-05	1	4	4	10
[Master Protein] Tropomyosin alpha-4 chain OS=Mus musculus GN=Tpm4 PE=2 SV=3	Tpm4	0.265803	0.156889	0.214259			0.085963	0.115104	0.59799			0.10763	0.182934	0.667831			0.0479345	-0.0762356	0.0537713	-0.207442	-0.045493	0.427682	-0.1686	0.613645	0.00851155	0.22031	-0.030162	0.0987781	0.0581029	0.439379	-0.363748	-0.198226	0.759949	-0.237395	-0.0972972	0.513471	0.148101		0.999997	2.46e-07	1	4	14	129
[Master Protein] Ras-related protein R-Ras OS=Mus musculus GN=Rras PE=2 SV=1	Rras	0.210101	0.102422	0.265048			0.0303156	0.0908967	0.853481			0.0540011	0.0705485	0.685697			0.39046	-0.20482	0.171953	0.0752882	0.10822	0.508464	0.188662	0.525827	0.0503316	0.318321	0.123872	0.150867	-0.0502732	0.510034	-0.0418202	0.148099	0.294285	-0.0403578	0.13465	0.426009	0.192537		0.108821	0.161031	1	1	2	8
[Master Protein] Heat shock protein 75 kDa, mitochondrial OS=Mus musculus GN=Trap1 PE=1 SV=1	Trap1	0.216934	0.0544357	0.0450935			0.037434	0.080217	0.752238			0.204413	0.109853	0.21578			0	0.243454	0.0799235	0.226068	0.137361	0.536753	0.304855	0.3254	0.250172	0.354295	0.0680184	0.20114	-0.102362	0.416924	0.290256	0.697437	0.130787	0.520531	0.493246	0.0540399	0.379208		1	0	1	14	15	40
[Master Protein] Histone H2A.Z OS=Mus musculus GN=H2afz PE=1 SV=2	H2afz	0.273049	0.0293048	0.00947657			0.0940449	0.0475186	0.292555			0.0674278	0.0964722	0.590286			-0.389274	-0.359542	-0.645569	-0.485427	-0.469953	-0.116324	-0.254573	-0.165586	-0.251132	-0.196904	-0.297266	-0.403722	-0.270961	-0.339024	-0.568568	-0.580097	-0.0319429	-0.0924462	-0.343653	-0.494264	-0.308481		0.846728	0.031581	4	1	1	7
[Master Protein] Cytochrome b-c1 complex subunit 1, mitochondrial OS=Mus musculus GN=Uqcrc1 PE=1 SV=2	Uqcrc1	0.419664	0.0625869	0.00208882			0.241689	0.0750562	0.047305			0.300353	0.111612	0.0808503			-0.339089	-0.217098	-0.216318	-0.163499	-0.234001	0.163136	0.150942	0.386512	0.0420641	0.185663	-0.0403578	-0.18133	-0.0299532	0.323438	-0.0333586	0.462972	0.479397	0.463947	0.309328	-0.175442	0.30804		1	0	1	13	13	114
[Master Protein] Tubulin beta-2A chain OS=Mus musculus GN=Tubb2a PE=1 SV=1	Tubb2a	-0.227742	0.29977	0.639424			-0.405689	0.352631	0.462063			-0.153198	0.142621	0.728001			-0.187085	0.739086	1.29241	0.684498	0.632227	-0.304257	0.934905	-0.0712587	1.05855	0.404485	-0.493409	1.42917	-0.531613	-0.151164	0.879706	0.565334	0.149895	0.19513	-0.210679	-0.332983	0.0733395		0.77977	0.0487854	2	1	14	103
[Master Protein] 39S ribosomal protein L19, mitochondrial OS=Mus musculus GN=Mrpl19 PE=2 SV=1	Mrpl19	0.269238	0.337739	0.60288			0.0914729	0.235131	0.824096			0.23425	0.078342	0.422457			0.0193654	-0.293047	1	-0.207442	0.129719	0.60514	1.14136	0.549773	-0.70044	0.398957	-0.565199	1.06116	0.00984775	0.323438	0.276709	0.733061	0.433349	0.254719	0.558587	0.297494	0.455442		0.582367	0.0921103	1	2	2	2
[Master Protein] Tubulin-specific chaperone A OS=Mus musculus GN=Tbca PE=2 SV=3	Tbca	0.250485	0.0380563	0.0203082			0.072854	0.0381067	0.369945			0.189217	0.0401446	0.0156393			0.00971519	-0.0874628	-0.0943274	0.192645	0.00514252	0.251132	0.141356	0.276012	0.354008	0.255627	0.212408	0.0225426	0.0196287	0.14367	-0.00826763	0.360402	0.302847	0.335791	0.113063	0.223965	0.267214		1	3.03e-08	1	5	5	12
[Master Protein] 40S ribosomal protein S19 OS=Mus musculus GN=Rps19 PE=1 SV=3	Rps19	0.0438084	0.0395578	0.684492			-0.133536	0.0897015	0.370255			0.187221	0.0355127	0.120825			0.274362	0.278859	0.0360693	-0.0931094	0.124045	0.259644	0.169925	0.0428131	0.199033	0.167854	-0.0924462	-0.143195	-0.0708835	0.388355	-0.129283	0.26628	0.0618392	0.186413	0.257798	0.116324	0.177731		0.976124	0.00283855	6	4	4	16
[Master Protein] Synaptobrevin homolog YKT6 OS=Mus musculus GN=Ykt6 PE=2 SV=1	Ykt6	-0.0217723	0.11572	0.908376			-0.197866	0.0906198	0.249301			0.205737	0.0648735	0.137312			0.667064	0.687324	0.171953	0.392317	0.479664	0.827533	0.380143	0.432315	0.191578	0.457892	0.263035	0.0113153	0.341557	0.622244	0.170841	0.470027	0.456557	0.246356	0.67611	0.588629	0.487536		0.896425	0.0181902	1	2	2	4
[Master Protein] Probable arginine--tRNA ligase, mitochondrial OS=Mus musculus GN=Rars2 PE=1 SV=1	Rars2	0.0222973	0.0217804	0.913239			-0.153748	0.103424	0.586631			0.208952	0.0755404	0.5415			NaN	-0.443607	-0.659925	-0.163499	-0.422343	NaN	-0.443607	NaN	-0.356485	-0.400046	NaN	-0.344828	NaN	NaN	-0.807355	-0.198226	NaN	-0.536053	NaN	NaN	-0.36714		8.77e-05	0.270468	1	1	1	1
[Master Protein] Annexin A5 OS=Mus musculus GN=Anxa5 PE=1 SV=1	Anxa5	0.344613	0.0439892	0.00836778			0.169661	0.0728585	0.175787			0.164055	0.0642051	0.169235			-0.441269	-0.429251	-0.123872	-0.331622	-0.331503	-0.127379	0.112209	0.0172781	0.0503316	0.0131099	-0.261046	0.0336831	-0.408465	-0.00757324	-0.165809	0.066671	0.196589	0.0584957	-0.219781	-0.0909085	0.00221311		0.999996	3.06e-07	1	5	5	20
[Master Protein] Hypoxia up-regulated protein 1 OS=Mus musculus GN=Hyou1 PE=1 SV=1	Hyou1	0.107992	0.0305364	0.0751325			-0.0660912	0.0354681	0.267438			0.096264	0.0653656	0.280354			-0.165059	-0.180572	-0.0463929	-0.0524674	-0.111123	0.0790716	0.0314783	-0.0531113	-0.0699626	-0.003131	-0.0609681	-0.288245	-0.178597	-0.126218	-0.232043	0.0943274	-0.0105692	-0.0609681	-0.0806184	-0.346923	-0.0809502		0.924242	0.0127793	2	6	6	15
[Master Protein] 39S ribosomal protein L24, mitochondrial OS=Mus musculus GN=Mrpl24 PE=2 SV=1	Mrpl24	0.668752	0.550662	0.38635			0.495578	0.103521	0.16254			-0.038104	0.10801	0.825514			-0.32681	-0.878009	-0.733925	0.584963	-0.338446	0.651153	-1.38702	0.386512	1.67058	0.330306	0.00991539	0.210988	-0.14543	0.546692	0.163499	-0.255257	0.471824	0.105493	0.251225	0.0218594	0.119029		0.97003	0.00361332	1	2	2	3
[Master Protein] Guanine deaminase OS=Mus musculus GN=Gda PE=1 SV=1	Gda	0.0122188	0.202717	0.971855			-0.160806	0.203944	0.642181			0.0836501	0.198561	0.799305			-0.154171	0.80128	0.881095	0.576349	0.526138	-0.105353	0.866733	0.489147	0.902901	0.538357	0.0584957	0.697816	-0.307181	0.394115	0.983417	0.883304	0.417668	0.923379	-0.294743	0.315305	0.448982		0.14978	0.150375	2	2	2	4
[Master Protein] Plasminogen OS=Mus musculus GN=Plg PE=1 SV=3	Plg	-0.192967	0.198984	0.559399			-0.365337	0.106559	0.155805			-0.10205	0.136023	0.611668			-0.266939	0.287577	0.471006	0.731804	0.305862	-0.421827	0.467126	-0.117652	0.523933	0.112895	-0.0403578	0.324198	-0.42164	-0.126218	-0.0333586	0.23349	-0.0756643	-0.438442	-0.581048	0.0540399	-0.161525		0.983764	0.00183399	1	6	6	13
[Master Protein] Xanthine dehydrogenase/oxidase OS=Mus musculus GN=Xdh PE=1 SV=5	Xdh	0.0064758	0.148746	0.98086			-0.165864	0.129534	0.505767			0.206076	0.138803	0.360062			-0.29059	0.412383	0.541709	0.478047	0.285387	0.172181	0.619896	-0.136635	0.51201	0.291863	-0.157541	0.478921	-0.24731	0.123011	0.400538	0.796171	0.214851	0.574978	0.0310269	0.0109711	0.3256		0.855124	0.0287099	1	5	5	7
[Master Protein] Phosphatidate phosphatase LPIN1 OS=Mus musculus GN=Lpin1 PE=1 SV=1	Lpin1	0.440705	0.172166	0.0900647			0.26882	0.125225	0.173525			0.107253	0.160004	0.649438			-1.16506	-0.765535	-1.11396	-1.07943	-1.031	-0.979822	-0.0987782	-0.835881	-0.446683	-0.590291	-0.62532	-0.344828	-0.714091	-1.15116	-0.975478	-0.670295	-0.0756643	-0.479469	-1.01577	-1.03342	-0.654924		5.42e-06	0.279963	3	1	1	3
[Master Protein] Coiled-coil domain-containing protein 47 OS=Mus musculus GN=Ccdc47 PE=2 SV=2	Ccdc47	-0.244073	0.155764	0.318003			-0.41589	0.110265	0.0568423			-0.0142557	0.111923	0.937312			0.497906	1.12199	0.767682	0.954196	0.835443	0.284881	0.929346	0.276012	0.875245	0.591371	0.311944	0.28744	0.325875	0.261775	0.910733	0.82397	0.0517151	0.420004	0.296617	0.434183	0.405298		0.807839	0.041233	5	4	4	9
[Master Protein] Starch-binding domain-containing protein 1 OS=Mus musculus GN=Stbd1 PE=1 SV=1	Stbd1	0.168714	0.114699	0.327766			-0.0025095	0.102104	0.98714			0.0606891	0.0881591	0.69793			-0.302563	-0.306103	-0.659925	-0.331622	-0.400053	-0.579892	0	-0.0531113	-0.292355	-0.231339	-0.372554	-0.48089	-0.295007	-0.0855757	-0.778786	-0.624491	-0.132248	-0.124627	-0.333737	-0.494264	-0.341873		1	2.88e-11	1	8	8	26
[Master Protein] Voltage-dependent anion-selective channel protein 1 OS=Mus musculus GN=Vdac1 PE=1 SV=3	Vdac1	0.193052	0.0446397	0.0169842			0.021832	0.052449	0.767755			0.164682	0.0696185	0.129523			0.156869	0.252387	0.155651	0.258734	0.20591	0.464963	0.296241	0.507604	0.327041	0.398962	0.159941	0.109347	0.132104	0.394115	0.343205	0.648528	0.336596	0.427421	0.383329	0.166249	0.392425		0.979819	0.00238736	3	16	16	160
[Master Protein] Tetratricopeptide repeat protein 19, mitochondrial OS=Mus musculus GN=Ttc19 PE=1 SV=1	Ttc19	0.211448	0.0981584	0.285392			0.0409389	0.085247	0.809892			0.159897	0.0762234	0.246407			-0.351472	0.150942	-0.496426	-0.149143	-0.211525	0.0694214	-0.1686	0.290297	-0.191426	-7.69475e-05	-0.157541	-0.274439	-0.42164	0.157281	-0.15659	-0.0905123	0.168754	0.0680184	0.105795	-0.305503	-0.0106895		0.736307	0.0655496	3	2	2	3
[Master Protein] Ectonucleoside triphosphate diphosphohydrolase 1 OS=Mus musculus GN=Entpd1 PE=2 SV=1	Entpd1	0.17294	0.0646836	0.48685			0.00268865	0.060438	0.990088			0.0302774	0.168621	0.883573			-0.654864	0.304855	-0.133856	0.247927	-0.0589845	0.0597062	0.0622843	0	0.33383	0.113955	-0.135515	0.0987781	-0.270961	-0.03827	0.0644887	0.448758	-0.179169	0.212408	0.0462937	-0.658384	-0.0260185		0.742225	0.0641802	3	1	1	3
[Master Protein] 60S ribosomal protein L34 OS=Mus musculus GN=Rpl34 PE=1 SV=2	Rpl34	0.0495224	0.0738599	0.695088			-0.120636	0.0468716	0.246466			0.0770266	0.0339689	0.268097			0.0193654	-0.267284	0	-0.29956	-0.13687	-0.21901	0.160465	-0.175367	-0.115477	-0.0873474	-0.297266	-0.093867	-0.189825	-0.310642	-0.395929	-0.069902	-0.240051	-0.191224	-0.122682	-0.278535	-0.180479		1	3.27e-08	2	5	5	11
[Master Protein] Heterogeneous nuclear ribonucleoprotein H OS=Mus musculus GN=Hnrnph1 PE=2 SV=1	Hnrnph1	0.500138	0.247758	0.267774			0.330071	0.447733	0.61275			-0.082412	0.545133	0.919352			0.23349	-0.839535	-1.11396	-0.719892	-0.609973	0.334069	-0.443607	0.412863	-0.742668	-0.109836	0.620991	-1.81876	0.510615	0.416924	-1.12928	-2.50901	0.656856	-0.931982	0.579726	0.392842	-0.362314		0.551573	0.0970571	2	2	6	19
[Master Protein] Aspartyl aminopeptidase OS=Mus musculus GN=Dnpep PE=2 SV=2	Dnpep	-0.202603	0.191791	0.494432			-0.37219	0.141051	0.153278			0.343256	0.0989812	0.112654			-0.198226	0.626783	0.211919	0.269461	0.227484	-0.40828	0.33039	-0.298224	0.475637	0.0248808	-0.465664	0.18124	-0.331844	-0.39752	0.290256	0.484034	0.223896	0.35925	0.076351	-0.15078	0.19855		1	2.13e-09	1	6	6	19
[Master Protein] Alpha-1-antitrypsin 1-4 OS=Mus musculus GN=Serpina1d PE=2 SV=1	Serpina1d	0.189495	0.111592	0.387347			0.0209695	0.0590739	0.897605			0.00444474	0.0718358	0.966953			-0.942667	-0.917538	-0.270358	-0.61753	-0.687023	-0.882961	-0.387023	-0.341616	-0.378512	-0.497528	-0.672114	-0.449526	-0.832272	-0.611645	-0.764711	-0.851901	-0.425607	-0.521698	-0.742202	-0.766637	-0.661609		1	1.8e-09	1	5	10	60
[Master Protein] UDP-N-acetylhexosamine pyrophosphorylase OS=Mus musculus GN=Uap1 PE=2 SV=1	Uap1	-0.0643422	0.155608	0.777257			-0.232797	0.248214	0.506475			0.267528	0.162503	0.443241			0.525256	0.66073	0.444412	0.0874628	0.429465	0.644669	0.22542	0.669355	-0.0789513	0.365123	0.554801	-0.418829	0.261387	1.00377	-0.417788	-0.154171	0.850335	0.271302	0.70044	0.653077	0.464197		0.596245	0.0893205	4	2	2	4
[Master Protein] Heat shock protein beta-1 OS=Mus musculus GN=Hspb1 PE=1 SV=3	Hspb1	0.380537	0.0972713	0.0295017			0.212192	0.0543394	0.0586816			0.306581	0.096422	0.0382576			-0.428094	-0.400962	-0.123872	-0.415038	-0.341991	-0.279382	0.150942	0.232291	0.0503316	0.0385455	-0.202629	0.0336831	-0.31946	-0.101695	-0.0588937	0.321928	0.417668	0.246356	0.0984898	-0.200533	0.176782		0.959356	0.00527471	4	9	9	44
[Master Protein] Eukaryotic translation initiation factor 1 OS=Mus musculus GN=Eif1 PE=2 SV=2	Eif1	0.278803	0.20961	0.457265			0.11055	0.1859	0.743443			0.264122	0.255842	0.476444			0.67929	-0.345996	-0.349584	-0.315502	-0.0829481	0.435215	-0.0874628	0.749082	-0.313416	0.195854	0.568284	-0.274439	0.113956	0.323438	-0.59323	-0.467986	0.709323	-0.334419	0.666263	0.88544	0.291724		0.929877	0.0111625	4	3	3	4
[Master Protein] Alpha-2-HS-glycoprotein OS=Mus musculus GN=Ahsg PE=1 SV=1	Ahsg	0.0857273	0.0976346	0.588451			-0.0823524	0.0403389	0.441094			-0.0230449	0.0955477	0.847425			-0.209453	-0.0540398	0.250808	-0.106915	-0.0299001	-0.267104	0.160465	0.247012	0.0829363	0.0558273	-0.00998409	-0.106042	-0.24731	-0.0228399	-0.175087	-0.32681	-0.132248	-0.202629	-0.285157	0.270358	-0.135297		1	4.52e-11	1	7	7	28
[Master Protein] Glucosamine-6-phosphate isomerase 1 OS=Mus musculus GN=Gnpda1 PE=2 SV=3	Gnpda1	-0.0304926	0.096277	0.844244			-0.198417	0.0403316	0.0892349			-0.0441507	0.0687717	0.633693			0.337441	0.732716	0.375699	0.311586	0.439361	0.631613	0.102362	0.42586	0.475637	0.408868	0.177643	0.240134	0.219566	0.411256	0.156119	0.448758	0.0104924	0.0774788	0.176878	0.270358	0.196793		0.891966	0.0191675	2	2	2	4
[Master Protein] V-type proton ATPase subunit d 1 OS=Mus musculus GN=Atp6v0d1 PE=1 SV=2	Atp6v0d1	0.23778	0.0857746	0.147409			0.0705528	0.112803	0.689329			-0.0112401	0.0826338	0.944449			-0.351472	-0.443607	-0.659925	-0.163499	-0.404626	-0.051715	-0.443607	0	-0.172061	-0.166846	-0.273018	-0.344828	-0.102362	-0.142801	-0.807355	-0.565597	-0.120752	-0.536053	-0.15724	-0.346923	-0.345313		0.770469	0.0523797	1	1	1	2
[Master Protein] Lysosomal alpha-glucosidase OS=Mus musculus GN=Gaa PE=1 SV=2	Gaa	-0.148862	0.0520714	0.53604			0.656387	0.140608	0.0407219	+		-0.501315	0.20984	0.113791			-0.565597	0.160465	-0.877516	-0.331622	-0.403567	-0.505891	-0.5025	-0.731183	-0.470142	-0.552429	0.785875	0.150867	0.253119	0.268061	-0.193823	-0.869603	-0.454176	-0.507484	0.204358	0.384429	-0.248495		0.98156	0.00218632	3	3	3	3
[Master Protein] Transmembrane protein 143 OS=Mus musculus GN=Tmem143 PE=4 SV=1	Tmem143	0.677547	0.272557	0.135698			0.511395	0.19272	0.154394			0.198464	0.174369	0.513889			0.0384741	-0.978938	-0.749192	-0.924712	-0.653592	0.571352	-0.443607	0.561599	-0.593525	0.0239548	0.0392595	-0.388772	0.0581029	0.416924	-0.836501	-0.389274	0.441127	-0.334419	0.563901	0	0.0562668		0.73961	0.06502	6	3	3	6
[Master Protein] 26S proteasome non-ATPase regulatory subunit 7 OS=Mus musculus GN=Psmd7 PE=1 SV=2	Psmd7	0.358599	0.224538	0.309261			0.192452	0.138664	0.455913			-0.0491792	0.0318541	0.765093			-0.402098	-0.1686	-1.07496	-0.503574	-0.537309	-0.674014	0.51245	-0.456176	-0.0970987	-0.17871	-0.11382	-0.81876	0.00984775	-0.588744	-0.212806	-0.481533	-0.277853	-0.438442	-0.353637	-0.418713	-0.394036		0.873739	0.0243577	1	1	1	3
[Master Protein] Protein FAM161A OS=Mus musculus GN=Fam161a PE=4 SV=1	Fam161a	-0.225328	0.0820266	0.108843			-0.390919	0.0330976	0.00141444			0.0578488	0.0632034	0.488979			0.834941	0.813404	0.522768	0.792558	0.740918	0.676801	0.371969	0.33232	0.68127	0.51559	0.37468	0.333243	0.269607	0.292936	0.479526	0.329705	0.302847	0.449447	0.290219	0.667017	0.407847		0.112891	0.160413	4	1	1	4
[Master Protein] UBX domain-containing protein 6 OS=Mus musculus GN=Ubxn6 PE=1 SV=1	Ubxn6	0.233826	0.263921	0.486632			0.0686487	0.117305	0.690076			0.396487	0.20842	0.176417			-0.232173	-0.532874	-0.18484	-0.207442	-0.289332	-0.242857	-0.345996	-0.480222	0.847048	-0.0555065	-0.309544	0.278102	-0.31946	-0.255501	-0.497015	0.174251	-0.0427497	1.07276	-0.210679	-0.11456	0.175804		0.979303	0.00244488	3	4	4	4
[Master Protein] Suppressor of cytokine signaling 7 OS=Mus musculus GN=Socs7 PE=1 SV=1	Socs7	0.41266	0.281851	0.675046			0.247841	0.170408	0.786288			0.14419	0.0386725	0.747515			NaN	-0.472753	-0.928741	-2.48543	-1.29564	NaN	-0.319279	NaN	-1.44668	-0.882981	NaN	-0.666757	NaN	NaN	-1.42884	-0.817136	NaN	-0.990085	NaN	NaN	-0.90361		0.003365	0.237849	1	1	1	1
[Master Protein] Voltage-dependent anion-selective channel protein 3 OS=Mus musculus GN=Vdac3 PE=1 SV=1	Vdac3	0.138261	0.0519395	0.061633			-0.0264977	0.0499171	0.688991			0.0944885	0.047396	0.254426			0.165586	0.188662	0.163825	0.18133	0.174851	0.404842	0.287577	0.40632	0.153709	0.313112	0.151008	-0.0229004	0.0862998	0.299088	0.228269	0.412598	0.214851	0.177643	0.302986	0.106128	0.242841		0.949962	0.00765024	2	9	9	75
[Master Protein] Peroxiredoxin 6 OS=Mus musculus GN=Prdx6 PE=1 SV=1	Prdx6	0.0745968	0.0395322	0.524007			-0.0893771	0.0551498	0.453149			0.127299	0.0628131	0.210264			-0.00978106	0.355481	0.10561	0.411814	0.215781	0.198981	0.363748	0.224873	0.373908	0.290378	-0.0200378	0.191224	0	0.150492	0.31034	0.504792	0.159356	0.311944	0.155918	0.136502	0.253702		0.981278	0.00220398	4	7	7	36
[Master Protein] Isoform 4 of A-kinase anchor protein 1, mitochondrial OS=Mus musculus GN=Akap1	Akap1	0.22384	0.0405948	0.196006			0.0601261	0.135642	0.787638			0.249685	0.140292	0.285533			-0.302563	0.355481	0.180035	-0.106915	0.0315094	0.334069	0.338802	0.179549	0.168976	0.255349	-0.297266	0.109347	-0.0917925	0.123011	0.614878	0.834941	0.501881	0.19513	0.277338	-0.102686	0.341321		0.682651	0.0780651	6	3	3	4
[Master Protein] Dihydropyrimidinase-related protein 3 OS=Mus musculus GN=Dpysl3 PE=1 SV=1	Dpysl3	-0.0450232	0.0625202	0.651195			-0.208013	0.0691041	0.0827095			0.0212709	0.0680401	0.849361			-0.132638	-0.0106473	0.114072	-0.149143	-0.0445891	-0.149747	-0.229482	0.108776	-0.0879965	-0.0896123	-0.479469	-0.0579473	-0.38247	-0.168038	-0.175087	-0.278716	-0.215389	-0.438442	-0.256775	0.0326663	-0.231331		0.863429	0.026941	5	6	7	10
[Master Protein] Reticulon-4-interacting protein 1, mitochondrial OS=Mus musculus GN=Rtn4ip1 PE=1 SV=2	Rtn4ip1	0.45524	0.205464	0.259045			0.292798	0.13115	0.354243			0.380041	0.104376	0.0770982			0.397877	0.0314783	-0.844349	-0.521953	-0.234237	0.855877	-0.217098	0.297386	-0.0521513	0.221003	0.0392595	0.171187	0.185215	0.382573	-0.485427	0.818453	0.377701	0.246356	0.57447	0.17603	0.438602		0.999999	4.98e-08	2	6	6	9
[Master Protein] Mitochondrial antiviral-signaling protein OS=Mus musculus GN=Mavs PE=1 SV=1	Mavs	0.0557255	0.0632088	0.763271			-0.106328	0.109719	0.608537			0.0011402	0.052924	0.993525			-0.339089	-0.443607	0.281182	-0.0931094	-0.148656	-0.195551	-0.133267	-0.165586	0.122682	-0.0929303	-0.124627	0.0987781	-0.531613	-0.533035	-0.184425	-0.111421	-0.303616	-0.135515	-0.285157	-0.43351	-0.253844		0.999999	4.63e-08	1	5	5	13
[Master Protein] Farnesyl pyrophosphate synthase OS=Mus musculus GN=Fdps PE=1 SV=1	Fdps	0.00765448	0.0451107	0.967925			-0.154399	0.00961545	0.412738			0.110553	0.0566864	0.480461			NaN	0.0622843	-0.248498	0.169925	-0.00542965	NaN	0.0924462	NaN	-0.0879965	0.00222483	NaN	-0.18133	NaN	NaN	-0.138328	-0.17603	NaN	0.0774788	NaN	NaN	-0.0492758		0.752499	0.0607533	1	2	2	2
[Master Protein] A-kinase anchor protein 9 OS=Mus musculus GN=Akap9 PE=2 SV=2	Akap9	-0.683891	0.0187823	0.0679153			-0.845559	0.141632	0.0879143			-0.0647559	0.140373	0.897846			NaN	1.61644	1.12667	1.74339	1.4955	NaN	0.849175	NaN	0.774046	0.811611	NaN	0.333243	NaN	NaN	0.966641	0.899071	NaN	0.271302	NaN	NaN	0.585186		0.000985107	0.250999	5	1	1	1
[Master Protein] Eukaryotic translation initiation factor 2 subunit 2 OS=Mus musculus GN=Eif2s2 PE=1 SV=1	Eif2s2	-0.169861	0.0892306	0.408665			-0.331326	0.114552	0.146289			0.0362562	0.0416561	0.796933			0.0943274	0.654004	0.667763	0.111508	0.381901	0.0101243	0.371969	0.0595887	0.406475	0.212039	-0.0506261	-0.207325	0.35707	-0.202389	0.356144	0.26628	0.0517151	0.0774788	0.0386804	0	0.0868309		0.994433	0.000621992	2	5	5	7
[Master Protein] Spectrin beta chain, non-erythrocytic 1 OS=Mus musculus GN=Sptbn1 PE=1 SV=2	Sptbn1	0.226249	0.0353777	0.0301978			0.065225	0.0517697	0.488791			0.116857	0.0354502	0.134312			0.199937	0.0314783	0.155651	-0.106915	0.0700378	0.397147	0.197939	0.304441	0.285621	0.296287	0.0392595	0.0881309	0.029344	0.341434	0.178146	0.383004	0.250696	0.132974	0.251225	0.242701	0.25212		0.975875	0.00288232	6	29	32	61
[Master Protein] ATP-binding cassette sub-family B member 7, mitochondrial OS=Mus musculus GN=Abcb7 PE=1 SV=3	Abcb7	0.260756	0.140222	0.233185			0.0999946	0.0788738	0.498411			0.32612	0.0401827	0.0109367			0	-0.0540398	-0.195256	0.332196	0.0207251	0.342106	-0.192645	0.470451	0.506011	0.281481	0.0392595	-0.143195	0.0862998	0.365086	0.256148	0.545434	0.369573	0.52745	0.476438	0.315305	0.44684		1	3.98e-10	1	9	9	16
[Master Protein] Transcriptional activator protein Pur-alpha OS=Mus musculus GN=Pura PE=1 SV=1	Pura	0.00528851	0.0410917	0.961815			-0.155239	0.0183184	0.115421			0.0434295	0.0596188	0.550745			0.191426	-0.0874628	0.0449474	0.352516	0.125357	0.259644	0.0314783	0.108776	0.122682	0.130645	0.0295442	-0.0344884	0	-0.0855757	-0.0588937	-0.069902	-0.0536379	-0.0403578	-0.0478285	0.27946	0.0135468		1	7.84e-16	1	9	9	24
[Master Protein] Myeloid-associated differentiation marker OS=Mus musculus GN=Myadm PE=2 SV=2	Myadm	-0.230503	0.441366	0.736934			-0.390979	0.391457	0.544459			0.0351503	0.40839	0.957043			-0.339089	1.27448	1.40703	1.21501	0.889358	-0.316857	1.65063	-0.117652	1.4193	0.658855	-0.0818771	1.43758	-0.461904	-0.0696342	1.66773	1.76783	0.223896	1.45309	-0.343653	-0.43351	0.533529		0.88041	0.0225131	1	1	1	2
[Master Protein] DnaJ (Hsp40) homolog, subfamily C, member 19, isoform CRA_c OS=Mus musculus GN=Dnajc19 PE=4 SV=1	Dnajc19	0.255533	0.106075	0.0970304			0.0954802	0.125023	0.576596			0.231586	0.117816	0.262356			0.0943274	0.169925	0.0625414	0.258734	0.146382	0.695743	0.443919	0.100694	0.367305	0.401915	0	0.0774045	-0.0299532	0.607447	0.554413	0.375509	0.196589	0.88618	0.666263	0.242701	0.473448		0.926233	0.0116161	5	2	2	5
[Master Protein] Prostaglandin E synthase 2 OS=Mus musculus GN=Ptges2 PE=1 SV=3	Ptges2	0.586267	0.114749	0.0123032	+		0.426436	0.130801	0.0571747			0.199638	0.0797682	0.277385			0.182864	-0.156725	-0.259387	0.050626	-0.0456555	0.732896	0.22542	0.784832	0.419299	0.540612	0.39752	0.0987781	0.489656	0.861363	0.0565835	0.441598	0.796786	0.485427	0.793851	0.384429	0.580418		0.927897	0.0114621	1	3	3	5
[Master Protein] TBC1 domain family member 17 OS=Mus musculus GN=Tbc1d17 PE=2 SV=2	Tbc1d17	0.146315	0.372176	0.755337			-0.0129969	0.190112	0.962407			-0.179306	0.0732126	0.453834			-0.132638	-0.144948	-0.659925	-0.163499	-0.275252	-0.657894	0.482393	-1.05311	0.712863	-0.128937	-0.0609681	-0.344828	0.395138	-0.623232	-0.807355	-0.565597	-0.606179	-0.536053	-0.479168	-0.15078	-0.467555		0.594673	0.0897811	2	1	1	2
[Master Protein] Ribosome-releasing factor 2, mitochondrial OS=Mus musculus GN=Gfm2 PE=2 SV=2	Gfm2	0.36554	0.378949	0.486284			0.206893	0.268043	0.615619			0.237513	0.323596	0.626789			0.53874	-0.443607	-0.39689	-0.163499	-0.116314	1.11704	-0.192645	0.829532	-0.757023	0.249226	0.271302	-0.344828	0.439532	0.894246	-0.807355	-0.565597	1.07189	-0.536053	0.784777	0.88544	0.328092		0.977556	0.00264726	6	2	2	2
[Master Protein] Deoxynucleoside triphosphate triphosphohydrolase SAMHD1 OS=Mus musculus GN=Samhd1 PE=1 SV=1	Samhd1	0.123175	0.0593061	0.228277			-0.0352616	0.0596981	0.715247			0.113667	0.051115	0.231895			0.0851674	0.380143	0.188072	0.226068	0.219863	0.404842	0.355481	0.148523	0.463307	0.343038	-0.0403578	0.333243	0.123058	0.292936	0.214125	0.2824	0.369573	0.449447	0.283793	0.106128	0.298268		0.725074	0.0675011	5	5	5	6
[Master Protein] Isoform Gamma-2 of Serine/threonine-protein phosphatase PP1-gamma catalytic subunit OS=Mus musculus GN=Ppp1cc	Ppp1cc	0.0728522	0.0805321	0.615057			-0.0848795	0.0591655	0.489158			0.0288848	0.0517584	0.750855			0.329705	0.592017	0.0970987	0.321928	0.335187	0.365953	0.667425	0.224873	0.373908	0.40804	0.186413	0.478921	0.0955776	0.305214	0.185414	0.383004	0.18737	0.434801	0.264341	0.126448	0.279193		0.701127	0.0727418	2	1	3	14
[Master Protein] Heterogeneous nuclear ribonucleoprotein U OS=Mus musculus GN=Hnrnpu PE=1 SV=1	Hnrnpu	0.266879	0.0367647	0.0175802			0.1093	0.0932442	0.439665			0.080561	0.0793826	0.57249			-0.339089	-0.563901	-0.535597	-0.678072	-0.529165	-0.342392	-0.217098	-0.165586	-0.324064	-0.262285	-0.285091	-0.388772	-0.235628	-0.367976	-0.821855	-0.495208	-0.0427497	-0.385493	-0.247438	-0.525628	-0.339303		0.761236	0.0570696	2	8	8	18
[Master Protein] Malate dehydrogenase, cytoplasmic OS=Mus musculus GN=Mdh1 PE=1 SV=3	Mdh1	0.319922	0.0294393	0.000499551			0.162488	0.0374171	0.0219645			0.171004	0.0801241	0.121953			-0.0295443	-0.065095	-0.00916001	0.0874628	-0.00408412	0.251132	0.278859	0.40632	0.327041	0.315838	0.0584957	0.11984	0.123058	0.305214	0.185414	0.604328	0.285672	0.295824	0.407175	0.0540399	0.329408		1	1.21e-11	2	10	10	60
[Master Protein] Histone H2A type 2-A OS=Mus musculus GN=Hist2h2aa1 PE=1 SV=3	Hist2h2aa1	0.25113	0.1745	0.334999			0.0943499	0.195166	0.739227			0.164388	0.129635	0.547788			0.249978	-0.241973	-0.195256	-0.331622	-0.129718	0.644669	-0.319279	-0.00871726	0.168976	0.121412	0.00991539	-0.403722	-0.295007	0.793259	-0.281286	-0.0196288	-0.203214	0.142019	0.661313	0.0646091	0.12902		0.971711	0.00332899	11	2	4	8
[Master Protein] Inositol hexakisphosphate and diphosphoinositol-pentakisphosphate kinase 1 OS=Mus musculus GN=Ppip5k1 PE=2 SV=1	Ppip5k1	0.828195	0.0222825	0.286373			0.671905	0.0559515	0.374805			-0.154459	0.375355	0.872347			NaN	-2.38702	-0.733925	-1.1635	-1.42815	NaN	-0.644519	NaN	-0.555389	-0.599954	NaN	-0.631133	NaN	NaN	-0.881355	-1.75002	NaN	-0.0713847	NaN	NaN	-0.910703		0.646427	0.0838024	6	1	1	1
[Master Protein] 60S ribosomal protein L36a OS=Mus musculus GN=Rpl36a PE=1 SV=2	Rpl36a	0.0267371	0.0572424	0.791511			-0.129101	0.0550395	0.20923			0.0608715	0.0776811	0.58311			0.241758	0.33039	0.0799235	0.0255352	0.169402	0.198981	0.234465	0.0172781	0.33383	0.196139	-0.124627	0.140598	0.0862998	0.184122	-0.0848889	0.337441	-0.0427497	0.229482	0.120294	-0.138605	0.101172		0.999996	3.41e-07	1	4	4	8
[Master Protein] Mitochondrial pyruvate carrier 2 OS=Mus musculus GN=Mpc2 PE=1 SV=1	Mpc2	0.293545	0.069044	0.149262			0.138211	0.0895936	0.467045			0.207164	0.168921	0.360901			-0.609541	0.112209	-0.0943274	-0.0129391	-0.151149	-0.030806	0.313417	0.0512254	0.235745	0.142395	-0.273018	0.28744	-0.102362	-0.117997	0.141246	0.604328	0.277007	0.574978	-0.16601	-0.319178	0.194225		0.999752	1.84e-05	1	3	3	16
[Master Protein] LETM1 and EF-hand domain-containing protein 1, mitochondrial OS=Mus musculus GN=Letm1 PE=2 SV=1	Letm1	0.401675	0.13187	0.0404199			0.246834	0.0630209	0.0204177			0.16956	0.204361	0.498369			0.0479345	-0.065095	0.00910213	0.0255352	0.00436919	0.233957	0.396353	0.156342	0.837525	0.406044	0.212408	0.324198	0.19388	0.0519278	0.473601	1.12594	0.409762	0.696608	-0.0723509	-0.0561431	0.420763		1	9.11e-12	1	10	10	20
[Master Protein] Ubiquinone biosynthesis monooxygenase COQ6 OS=Mus musculus GN=Coq6 PE=1 SV=3	Coq6	0.351808	0.114815	0.0540543			0.197194	0.0545212	0.0625017			0.285525	0.0477799	0.00781429			-0.187085	-0.443607	-0.470891	-0.38109	-0.370668	0.317858	-0.133267	0.0428131	-0.302847	-0.0188606	-0.179909	-0.155795	-0.295007	0.0446229	-0.281286	-0.0395283	0.285672	0.151008	0.0984898	0.0646091	0.11205		0.999996	2.9e-07	4	7	7	16
[Master Protein] 4-trimethylaminobutyraldehyde dehydrogenase OS=Mus musculus GN=Aldh9a1 PE=1 SV=1	Aldh9a1	-0.21603	0.0568944	0.439262			-0.370609	0.217557	0.329777			0.369295	0.1562	0.25247			-0.165059	0.51245	1.04052	0.676461	0.516092	0.276518	0.47478	0.156342	0.292608	0.300062	-0.309544	0.759508	-0.531613	0.347384	0.461678	0.856636	0.223896	0.896907	0.00781946	0.588629	0.514777		0.757658	0.0590108	2	3	3	3
[Master Protein] Talin-1 OS=Mus musculus GN=Tln1 PE=1 SV=2	Tln1	0.21992	0.0776012	0.0795726			0.0661173	0.0772785	0.56195			0.143628	0.028608	0.157623			-0.0395283	-0.267284	-0.074962	-0.0524674	-0.10856	0.0790716	0.0520886	0.366428	-0.0521513	0.111359	0.142019	-0.130704	-0.113009	0.170764	-0.281286	-0.00978106	0.168754	0.159941	0.0911479	0.0958601	0.101184		1	0	4	29	35	72
[Master Protein] Myomesin-3 OS=Mus musculus GN=Myom3 PE=1 SV=1	Myom3	0.359204	0.201402	0.193784			0.205641	0.073397	0.119343			0.22496	0.108702	0.163557			0.0851674	-0.254573	0.0181474	-0.163499	-0.0786892	0.775065	-0.345996	0.386512	0.30648	0.280515	-0.00998409	0.240134	-0.102362	0.157281	0.349689	0.779231	0.3614	0.0295442	0.328187	0.261198	0.351912		1	0	1	36	36	110
[Master Protein] Vesicle-trafficking protein SEC22b OS=Mus musculus GN=Sec22b PE=1 SV=3	Sec22b	-0.00903133	0.202173	0.973427			-0.161855	0.103341	0.359987			0.166958	0.140935	0.417691			0.552098	0.40439	0.644586	0.947533	0.637152	0.309684	0.782902	0.202389	1.21751	0.62812	0.534336	0.210988	0.395138	0.347384	0.888639	1.01937	0.26829	0.984998	0.605721	0.332899	0.642255		0.974498	0.00306165	2	4	4	6
[Master Protein] ATP synthase subunit g, mitochondrial OS=Mus musculus GN=Atp5l PE=1 SV=1	Atp5l	0.24333	0.218854	0.459574			0.0906175	0.179802	0.751788			0.205561	0.226742	0.542937			0.2824	0.764286	-0.0369942	0.0874628	0.274289	0.676801	1.08246	-0.127112	0.438324	0.517619	-0.411725	0.542697	0.402632	0.73091	0.560016	1.01937	0.913195	0.327885	0.911066	-0.319178	0.570467		0.973594	0.00313279	1	1	1	6
[Master Protein] Kinesin-like protein KIF1C OS=Mus musculus GN=Kif1c PE=3 SV=1	Kif1c	0.413461	0.167198	0.187847			0.260835	0.143169	0.336524			-0.219566	0.182545	0.42186			0.26628	0.66073	-0.270358	-0.0259952	0.157664	0.24257	1.03148	0.261585	0.748868	0.571125	0.35925	1.04474	0.150026	0.261775	0.276709	-0.467986	0.0917924	0.588275	0.666263	0.116324	0.198934		0.00279416	0.239877	8	2	4	8
[Master Protein] 60S ribosomal protein L11 OS=Mus musculus GN=Rpl11 PE=1 SV=4	Rpl11	0.0722241	0.098921	0.665826			-0.080324	0.0717257	0.565383			0.0884655	0.0477112	0.385202			0.412598	0.112209	-0.123872	0.192645	0.148395	0.494109	-0.065095	0.232291	0.221172	0.220619	0.0197633	-0.143195	0.31797	0.170764	-0.0249463	0.139275	0.26829	0.132974	0.264341	-0.0221958	0.156537		0.80128	0.042175	4	3	3	10
[Master Protein] Dihydropyrimidinase-related protein 2 OS=Mus musculus GN=Dpysl2 PE=1 SV=2	Dpysl2	-0.0754792	0.0639632	0.637013			-0.227998	0.0994961	0.226079			0.05329	0.0416384	0.670252			-0.132638	0.363748	0.403578	0.421464	0.264038	0.233957	0.150942	0.0086649	0.360672	0.188559	-0.225713	0.18124	-0.189825	0.0519278	0.36257	0.241758	0.0104924	0.151008	0	0.0433926	0.0893301		1	1.06e-12	3	9	10	25
[Master Protein] Ubiquitin fusion degradation protein 1 homolog OS=Mus musculus GN=Ufd1l PE=1 SV=2	Ufd1l	0.0899381	0.0437029	0.547465			-0.0614216	0.0451406	0.686946			0.0429332	0.0595779	0.82129			NaN	-0.517607	-0.384918	-0.207442	-0.369989	NaN	-0.192645	NaN	-0.367457	-0.280051	NaN	-0.330473	NaN	NaN	-0.532348	-0.255257	NaN	-0.521698	NaN	NaN	-0.388477		0.574513	0.0949305	1	1	1	1
[Master Protein] CDGSH iron-sulfur domain-containing protein 1 OS=Mus musculus GN=Cisd1 PE=1 SV=1	Cisd1	0.232628	0.0260314	0.0162708			0.081296	0.0468704	0.352062			0.118036	0.0650237	0.22427			0.066671	0.0924462	-0.0943274	0.215013	0.0699507	0.350099	0.278859	0.352881	0.228477	0.302579	0.168819	0	0.0675634	0.236352	0.283498	0.490986	0.25952	0.327885	0.224631	0.0433926	0.269283		0.999998	1.18e-07	1	4	4	35
[Master Protein] DnaJ homolog subfamily B member 11 OS=Mus musculus GN=Dnajb11 PE=1 SV=1	Dnajb11	-0.0225134	0.0726926	0.8573			-0.173825	0.0758528	0.197583			0.118264	0.0442026	0.262683			0.337441	0.112209	-0.0558532	0.247927	0.160431	0.325986	0.0105693	0.232291	-0.0171752	0.137918	0.0392595	-0.168506	0.123058	0.190755	-0.251539	0.00971519	0.223896	-0.0200378	0.105795	0.204982	0.10487		0.999999	9.45e-08	1	5	5	12
[Master Protein] Activated RNA polymerase II transcriptional coactivator p15 OS=Mus musculus GN=Sub1 PE=1 SV=3	Sub1	0.0199296	0.049372	0.866967			-0.131252	0.074037	0.338512			0.0730766	0.0520278	0.490676			0.199937	0.0622843	0.114072	-0.252766	0.0308819	0.18117	-0.0874628	0.0925662	0.016973	0.0508115	0.105493	-0.093867	-0.102362	-0.0151864	-0.395929	0.0759488	0.0618392	-0.214125	-0.114171	0.0540399	-0.0272936		0.954651	0.00631958	1	2	2	3
[Master Protein] Isoform 2 of AP-2 complex subunit beta OS=Mus musculus GN=Ap2b1	Ap2b1	0.0689607	0.0699899	0.591375			-0.0814042	0.112882	0.634602			-0.0706583	0.0821601	0.662816			-1.12199	-0.95818	-0.689071	-0.853159	-0.9056	-0.674014	-0.729911	-1.01749	-0.925146	-0.836639	-0.970456	-0.613645	-1	-1.4075	-0.943416	-1.03953	-0.831245	-0.913123	-1.35364	-1.15078	-1.05766		0.0695802	0.176558	5	1	5	9
[Master Protein] Protein Igtp OS=Mus musculus GN=Igtp PE=1 SV=1	Igtp	-0.153068	0.259887	0.661332			-0.303209	0.111294	0.152308			-0.0199475	0.115217	0.914061			-0.00978106	0.296241	0.566584	-0.0391706	0.203468	-0.195551	0.428237	-0.6746	0.643515	0.0504003	0.0680184	-0.545741	0.0389941	-0.193724	0.133751	-0.121991	-0.252542	0.203795	-0.523562	0.0958601	-0.119688		0.0288201	0.201465	1	1	1	3
[Master Protein] Far upstream element-binding protein 2 OS=Mus musculus GN=Khsrp PE=1 SV=2	Khsrp	-0.206637	0.199938	0.496944			-0.356649	0.133142	0.156181			0.145195	0.0724364	0.416481			-0.278716	0.420332	0.42414	0.321928	0.221921	-0.355331	0.296241	-0.39776	0.517984	0.0152836	-0.493409	0.0987781	0.0581029	-0.500613	0.163499	0.139275	-0.277853	0.151008	-0.0559564	0.0958601	0.0104666		0.000573243	0.25603	1	2	2	4
[Master Protein] NADH dehydrogenase [ubiquinone] 1 beta subcomplex subunit 8, mitochondrial OS=Mus musculus GN=Ndufb8 PE=1 SV=1	Ndufb8	0.589886	0.0861124	0.00272212	+		0.43998	0.0904282	0.0113912			0.136793	0.132828	0.468253			-0.363963	-0.678072	-0.548893	-0.61753	-0.552115	0.0400775	-0.0213737	0.304441	-0.172061	0.0377709	-0.0200378	-0.18133	0.0196287	0.0949964	-0.473931	-0.255257	0.42553	0.123872	0.204358	-0.375212	0.0246583		0.988978	0.00112408	4	5	5	31
[Master Protein] Aquaporin-1 OS=Mus musculus GN=Aqp1 PE=1 SV=3	Aqp1	0.441344	0.217861	0.221046			0.291472	0.0790184	0.196971			0.0449797	0.0548913	0.68684			0.10343	-0.878009	-0.522421	-0.449803	-0.436701	0.618437	-0.579668	0.132755	-0.152952	0.0046431	-0.249172	-0.194269	-0.178597	0.197358	-0.301464	-0.266939	0.0818771	-0.157541	-0.00786216	-0.15078	-0.100249		0.997796	0.00022199	1	2	2	5
[Master Protein] Extracellular superoxide dismutase [Cu-Zn] OS=Mus musculus GN=Sod3 PE=1 SV=1	Sod3	0.138273	0.133739	0.522926			0.644972	0.0648919	0.00275973	+		-0.0379351	0.0679562	0.727373			-0.565597	-0.59561	-0.205749	-0.853159	-0.555029	-0.610588	-0.747613	-0.127112	-0.181711	-0.416756	0.271302	0.11984	0.185215	-0.151164	0.0245224	0.0943274	-0.143836	0.311944	0.0310269	-0.033423	0.0520079		0.999448	3.8e-05	1	3	3	4
[Master Protein] Myelin basic protein (Fragment) OS=Mus musculus GN=Mbp PE=1 SV=1	Mbp	-0.428447	0.251272	0.213528			-0.577227	0.301043	0.184613			-0.228214	0.0937905	0.535533			-0.481533	-0.820676	-0.326501	-0.540568	-0.54232	-1.47732	-0.5025	-1.46815	-0.435095	-0.970767	-1.50748	0.150867	-1.73039	-1.4689	-1.04182	-1.30256	-1.34315	-1.45199	-1	-1.64111	-1.34776		0.888911	0.0212144	18	6	6	27
[Master Protein] Copine-1 OS=Mus musculus GN=Cpne1 PE=1 SV=1	Cpne1	0.23333	0.11357	0.404333			0.0845775	0.0846051	0.71766			0.0417119	0.0460551	0.708631			-0.00978106	0.504994	-0.522421	-0.331622	-0.0897074	0.0201778	0.482393	-0.127112	0.199033	0.143623	-0.0506261	-0.247218	0.0196287	-0.0775829	0.330149	-0.143364	0.178092	0.0584957	0.0462937	0.0433926	0.036582		0.900396	0.0172311	8	2	2	5
[Master Protein] Calnexin OS=Mus musculus GN=Canx PE=1 SV=1	Canx	0.0746302	0.101695	0.614306			-0.0739701	0.0793063	0.560981			0.180378	0.0615478	0.146693			0.10343	0.112209	-0.113956	-0.192645	-0.0227406	0.365953	0	0.0428131	-0.201207	0.0518897	-0.135515	-0.155795	-0.189825	0.24912	-0.251539	-0.00978106	-0.0319429	-0.030162	0.183797	0.306427	0.0836677		1	3.35e-15	1	10	10	22
[Master Protein] Alpha-actinin-4 OS=Mus musculus GN=Actn4 PE=1 SV=1	Actn4	0.181859	0.170708	0.444813			0.0337815	0.126941	0.860008			0.156556	0.0352382	0.318857			0.208399	0.121991	0.296132	-0.177998	0.112131	0.732896	-0.133267	0.501478	0.0748541	0.29399	0.0489095	-0.0114048	-0.113009	0.694034	0.111031	0.241758	0.18737	0.311944	0.395301	0.375968	0.302468		1	1.64e-08	4	10	20	138
[Master Protein] Glutamine synthetase OS=Mus musculus GN=Glul PE=1 SV=6	Glul	0.17149	0.1025	0.356749			0.0234704	0.096773	0.890476			0.0358458	0.0962993	0.82023			-0.220769	-0.661198	-0.384918	-0.762961	-0.507461	-0.0204641	-0.517607	-0.287577	-0.518236	-0.335971	-0.479469	-0.207325	-0.832272	-0.320041	-0.580846	-0.415038	-0.758182	-0.62532	-0.228941	-0.213244	-0.448145		0.999832	1.25e-05	3	6	6	13
[Master Protein] ER membrane protein complex subunit 2 OS=Mus musculus GN=Emc2 PE=2 SV=1	Emc2	0.214558	0.425177	0.686564			0.0669869	0.0928443	0.688843			-0.216599	0.155068	0.315035			0.660911	0.216318	0.155651	0.13516	0.29201	0.508464	0.0210616	1.87526	-0.378512	0.506568	0.588275	0.342232	0.461227	0.428196	-0.0249463	-0.069902	0.241818	-0.398549	0.328187	0.610433	0.142397		0.598552	0.0885557	1	2	2	2
[Master Protein] NADH dehydrogenase [ubiquinone] 1 alpha subcomplex subunit 9, mitochondrial OS=Mus musculus GN=Ndufa9 PE=1 SV=2	Ndufa9	0.404859	0.0554016	0.00342388			0.257316	0.0563516	0.0221823			0.164427	0.128018	0.323771			-0.209453	-0.20482	0.0271361	-0.0524674	-0.109901	0.259644	0.482393	0.194816	0.242977	0.294957	-0.00998409	0.18124	0.00984775	0.292936	0.263035	0.565334	0.448862	0.54119	0.204358	-0.200533	0.311842		1	1.93e-15	1	10	10	45
[Master Protein] Lymphocyte antigen 6C1 OS=Mus musculus GN=Ly6c1 PE=2 SV=1	Ly6c1	-0.205692	0.222016	0.509421			-0.353144	0.17461	0.207524			0.0672073	0.214443	0.83336			-0.428094	0.207158	0.0537713	0.123382	-0.0109455	-0.690315	0.313417	-0.620152	0.130502	-0.216637	-0.610054	-0.922596	-0.167457	-0.34861	0.228269	0.419903	-0.343145	-0.0506261	-1.03171	-0.478834	-0.296882		0.866548	0.0261911	2	1	1	5
[Master Protein] Mitochondrial carrier homolog 2 OS=Mus musculus GN=Mtch2 PE=1 SV=1	Mtch2	0.307258	0.060087	0.0258906			0.160407	0.0517094	0.134706			0.179938	0.0439998	0.045217			-0.255257	-0.443607	-0.205749	-0.065888	-0.242625	0.190103	0.0105693	0.164119	-0.106259	0.0646332	-0.168682	-0.081794	-0.113009	0.136817	-0.184425	0.0384741	0.250696	0.123872	0.120294	-0.0447383	0.0977195		0.976743	0.00277366	3	5	5	19
[Master Protein] Carnosine synthase 1 OS=Mus musculus GN=Carns1 PE=4 SV=1	Carns1	0.321306	0.112486	0.180997			0.174487	0.142552	0.478869			-0.0824173	0.162365	0.741756			-0.467986	0.0724086	-0.659925	-0.0931094	-0.287153	0.126377	0.296241	-0.319757	0.0337488	0.0341526	-0.398549	0.268703	-0.31946	-0.39752	0.283498	-0.565597	-0.329848	0.151008	-0.546282	0.315305	-0.195083		0.122775	0.157654	3	3	3	5
[Master Protein] Peptidyl-prolyl cis-trans isomerase B OS=Mus musculus GN=Ppib PE=1 SV=2	Ppib	-0.152164	0.0303346	0.0504071			-0.298702	0.0923592	0.0489318			0.10418	0.0905723	0.491828			0.290392	0.459432	0.389706	0.532495	0.418006	0.172181	0.33039	0.254317	0.30648	0.265842	-0.191224	0.24972	0.269607	-0.061729	0.330149	0.39046	0.205749	0.389946	-0.15724	0.288505	0.223484		0.99985	1.12e-05	1	4	4	8
[Master Protein] Ectonucleoside triphosphate diphosphohydrolase 2 OS=Mus musculus GN=Entpd2 PE=1 SV=2	Entpd2	0.164156	0.0952325	0.410285			0.0180033	0.0836934	0.918034			-0.00687035	0.0989719	0.963349			-0.0801704	-0.306103	0.155651	-0.540568	-0.192798	-0.195551	0.0622843	0.23967	-0.22097	-0.0286416	-0.237395	0.0336831	-0.344334	0.0591957	-0.385122	-0.441269	-0.0536379	-0.00998409	-0.457473	0.0540399	-0.181665		0.745136	0.0632391	2	1	1	2
[Master Protein] Troponin C, slow skeletal and cardiac muscles OS=Mus musculus GN=Tnnc1 PE=2 SV=1	Tnnc1	0.294287	0.0925982	0.165685			0.148706	0.208586	0.631432			0.0168005	0.26659	0.965679			0.258152	0.33039	-0.349584	0.0381351	0.0692732	0.631613	0.131706	0.419376	0.271546	0.36356	0.366985	0.342232	-0.42164	-0.134485	0.936806	0.511646	0.670152	-0.876128	0.120294	0.747937	0.23478		0.999969	2.24e-06	2	7	7	39
[Master Protein] Charged multivesicular body protein 7 OS=Mus musculus GN=Chmp7 PE=1 SV=1	Chmp7	0.166563	0.0590847	0.0840687			0.0214268	0.0572363	0.800693			0.123927	0.020927	0.106441			0.191426	0.0520886	0.0625414	-0.0129391	0.0732792	0.373815	0.112209	0.132755	0.340588	0.239842	-0.0506261	0.278102	0.113956	-0.0460474	0.178146	0.156869	0.26829	0.168819	0.237989	0.261198	0.218633		0.0325149	0.19837	2	1	1	2
[Master Protein] Synembryn-A OS=Mus musculus GN=Ric8a PE=1 SV=2	Ric8a	0.352826	0.0938394	0.0553833			0.207876	0.0983027	0.217587			-0.0614489	0.151324	0.768459			0.405257	0.313417	0	0.0255352	0.186052	0.251132	0.51245	0.759387	0.632544	0.538878	0.434801	0.711755	0.364764	0.433798	0.0245224	-0.0395283	0.734858	0	0.724365	0.242701	0.332479		0.00457204	0.234058	1	1	1	4
[Master Protein] 60S ribosomal protein L13a OS=Mus musculus GN=Rpl13a PE=3 SV=1	Rpl13a	0.0977075	0.101139	0.53665			-0.0461997	0.0959835	0.761575			0.143715	0.0785168	0.330248			0.518467	0.112209	0.139163	0.258734	0.257143	0.683143	0.141356	0.254317	0.340588	0.354851	0.420004	-0.0229004	0.123058	0.510034	0.0245224	0.26628	0.377701	0.0868774	0.424805	0.617629	0.354659		0.820727	0.0378807	3	2	2	4
[Master Protein] UV excision repair protein RAD23 homolog A OS=Mus musculus GN=Rad23a PE=1 SV=2	Rad23a	-0.133621	0.0937247	0.3019			-0.277286	0.107196	0.0922499			0.121318	0.0887821	0.458068			0.0479345	-0.144948	-0.0943274	-0.163499	-0.08871	-0.421827	0.0824622	-0.30895	-0.241008	-0.222331	-0.237395	-0.344828	-0.0917925	-0.34861	-0.807355	-0.0597062	-0.179169	-0.536053	-0.415038	-0.033423	-0.244678		0.967005	0.004319	4	5	5	9
[Master Protein] Vimentin OS=Mus musculus GN=Vim PE=1 SV=3	Vim	0.109233	0.053371	0.254538			-0.0340276	0.114684	0.832442			0.0595453	0.0449103	0.676855			0.0193654	0.160465	0.288676	0.050626	0.129783	0.284881	0.0622843	0.261585	0.347313	0.239016	-0.135515	0.18124	-0.235628	0.483267	0.185414	0.121464	0.196589	0.22097	-0.0237161	0.261198	0.155301		1	0	5	22	28	109
[Master Protein] Arsenite methyltransferase OS=Mus musculus GN=As3mt PE=2 SV=2	As3mt	-0.219814	0.260142	0.52002			-0.363052	0.214313	0.250769			0.1249	0.193207	0.708733			-0.198226	0.338802	0.163825	0.215013	0.129853	-0.595158	0.355481	-0.620152	0.499987	-0.0899606	-0.736966	0.503169	-0.395409	-0.670538	0.133751	-0.255257	0.0209089	0.665581	-0.415038	-0.55769	-0.108299		0.998114	0.000168322	1	4	4	7
[Master Protein] 60S ribosomal protein L31 OS=Mus musculus GN=Rpl31 PE=1 SV=1	Rpl31	0.104946	0.0387728	0.220196			-0.0378716	0.047317	0.654987			0.155943	0.163443	0.436115			0.216811	0.420332	0.130848	0.311586	0.269894	0.412495	0.321928	0.283172	0.481764	0.37484	0.132974	0.130256	0.185215	0.317389	0.394279	0.77354	0.311359	0.791635	0.251225	-0.187933	0.387965		0.997088	0.00030385	1	2	2	5
[Master Protein] Transformer-2 protein homolog beta OS=Mus musculus GN=Tra2b PE=2 SV=1	Tra2b	0.230645	0.0050483	0.0384204			0.0878724	0.0929322	0.636881			-0.0543207	0.0730134	0.856164			NaN	-0.267284	-0.39689	-0.432316	-0.365497	NaN	-0.144948	NaN	-0.124755	-0.134852	NaN	-0.0698214	NaN	NaN	-0.485427	-0.495208	NaN	-0.168682	NaN	NaN	-0.331945		0.0277349	0.202391	2	1	1	1
[Master Protein] Ras GTPase-activating-like protein IQGAP1 OS=Mus musculus GN=Iqgap1 PE=1 SV=2	Iqgap1	-0.584957	0.595153	0.483633			-0.727021	0.366695	0.243279			0.35258	0.446818	0.600233			-0.980635	-0.59561	0.361555	0.593525	-0.155291	-2.14975	0.606024	-1.6746	0.257332	-0.740248	-1.45199	0.333243	-1.21254	-1.87699	-0.203284	0.2824	-0.831245	0.949374	-1.71621	-1.33298	-0.529732		6.35e-10	0.29823	1	2	2	3
[Master Protein] Actin, cytoplasmic 1 OS=Mus musculus GN=Actb PE=1 SV=1	Actb	0.32226	0.0656083	0.0170004			0.180673	0.0632316	0.10594			0.0658447	0.052665	0.494551			-0.339089	-0.429251	-0.133856	-0.252766	-0.28874	-0.149747	0.0824622	0.209923	-0.00856197	0.033519	-0.103094	0	-0.178597	0.0736228	-0.33227	-0.111421	0.140373	-0.0403578	-0.210679	0.0109711	-0.0422229		0.956262	0.0059305	11	6	22	759
[Master Protein] Nuclear pore complex protein Nup155 OS=Mus musculus GN=Nup155 PE=1 SV=1	Nup155	0.0286512	0.0290827	0.725034			-0.112905	0.106197	0.47056			0.149768	0.116829	0.420845			-0.143364	-0.0213737	-0.281413	-0.331622	-0.194443	-0.254929	-0.0987782	-0.175367	-0.134093	-0.165792	-0.285091	-0.373975	0.123058	-0.407504	-0.59323	-0.29059	0.0618392	0.237943	-0.436099	-0.360998	-0.157581		1.32e-07	0.291238	1	1	1	2
[Master Protein] Kinesin-1 heavy chain OS=Mus musculus GN=Kif5b PE=1 SV=3	Kif5b	0.128895	0.0498408	0.230469			-0.0122903	0.0456868	0.894554			0.0989056	0.0355103	0.164834			-0.0597062	-0.387023	-0.065376	-0.222392	-0.183624	-0.0944647	0.0924462	-0.0351894	-0.181711	-0.0547297	-0.0924462	-0.344828	-0.0708835	-0.219877	-0.251539	-0.232173	-0.109347	0.00991539	-0.0972972	-0.0561431	-0.0970091		0.980966	0.00222194	2	12	12	23
[Master Protein] Programmed cell death protein 5 OS=Mus musculus GN=Pdcd5 PE=1 SV=3	Pdcd5	-0.0130132	0.27465	0.97114			-0.154034	0.196625	0.594693			-0.0475537	0.198027	0.882634			0.2824	-0.267284	-0.270358	0.0752882	-0.0449885	0.334069	-0.978938	0.02584	0.387023	-0.0580016	-0.0200378	0.305936	-0.448358	0.0949964	-0.927649	-0.851901	-0.167295	-0.656347	0.190684	0.251979	-0.246576		0.996197	0.00040097	2	3	3	7
[Master Protein] Cofilin-1 OS=Mus musculus GN=Cfl1 PE=1 SV=1	Cfl1	-0.0207713	0.0596697	0.856983			-0.160657	0.0499942	0.147924			-0.0336804	0.0455554	0.667844			-0.121991	0.169925	0.243114	0.237039	0.132022	-0.0836579	0.112209	0.217418	0.199033	0.111251	-0.103094	0.0336831	-0.212545	0.0664274	0.0723508	-0.069902	0	0.0962154	-0.174834	-0.163058	-0.0623158		0.850228	0.0304554	2	4	6	22
[Master Protein] CapZ-interacting protein OS=Mus musculus GN=Rcsd1 PE=1 SV=1	Rcsd1	0.29716	0.0703099	0.0198691			0.158012	0.0644765	0.129721			0.100587	0.0721711	0.379757			-0.565597	-0.359542	-0.4458	-0.364411	-0.433838	-0.342392	-0.0987782	-0.155871	0.0503316	-0.136677	-0.479469	-0.207325	-0.0917925	-0.193724	-0.406817	-0.154171	-0.191141	0.114712	-0.353637	-0.291956	-0.175239		0.850841	0.0302959	2	6	6	9
[Master Protein] Rho-related GTP-binding protein RhoG OS=Mus musculus GN=Rhog PE=2 SV=1	Rhog	0.0267831	0.0224848	0.829839			-0.112347	0.0376699	0.438409			0.00888905	0.01901	0.933529			NaN	-0.0430688	-0.0183785	-0.283793	-0.11508	NaN	-0.133267	NaN	-0.0433274	-0.088297	NaN	-0.143195	NaN	NaN	-0.31166	-0.17603	NaN	-0.261046	NaN	NaN	-0.218538		0.944488	0.00843465	8	1	2	5
[Master Protein] 2',3'-cyclic-nucleotide 3'-phosphodiesterase OS=Mus musculus GN=Cnp PE=1 SV=3	Cnp	-0.339954	0.139277	0.179467			-0.478343	0.180925	0.11628			-0.228548	0.0430007	0.30364			0.139275	-0.121679	0.566584	0.450033	0.258553	-0.207233	0.0924462	-0.468149	0.257332	-0.0814008	-0.372554	0.573558	-0.560468	-0.417558	-0.321928	-0.565597	-0.543443	-0.451989	-0.333737	-0.346923	-0.448338		0.910575	0.0152907	2	5	5	11
[Master Protein] Serine/arginine-rich splicing factor 2 OS=Mus musculus GN=Srsf2 PE=1 SV=4	Srsf2	0.174548	0.0665177	0.6786			0.0361615	0.0681968	0.931231			0.235747	0.02546	0.28452			NaN	0.901222	0.0271361	0.0630097	0.330456	NaN	0.371969	NaN	0.638039	0.505004	NaN	0.51911	NaN	NaN	0.214125	0.545434	NaN	0.659295	NaN	NaN	0.602364		0.19376	0.141354	1	1	1	1
[Master Protein] 60S ribosomal protein L17 OS=Mus musculus GN=Rpl17 PE=2 SV=1	Rpl17	-0.035227	0.0976102	0.829677			-0.173463	0.0875674	0.275276			0.0918426	0.0857505	0.521572			-0.111421	0.0622843	-0.143909	0.332196	0.0347875	-0.0622842	0.22542	-0.287577	0.122682	-0.000439535	-0.411725	0.161062	-0.0917925	-0.0696342	-0.281286	0.165586	0.0104924	0.0962154	-0.131244	-0.375212	-0.0468324		0.777376	0.0491926	4	5	5	14
[Master Protein] V-type proton ATPase 116 kDa subunit a isoform 1 OS=Mus musculus GN=Atp6v0a1 PE=1 SV=3	Atp6v0a1	0.427455	0.286688	0.353771			0.289526	0.185325	0.412162			0.00599293	0.206148	0.985046			0.23349	-1	-0.659925	-0.719892	-0.536582	0.676801	-0.579668	0.194816	-0.728454	-0.109126	0.123872	-0.529253	0.00984775	0.0879071	-0.927649	-0.924051	-0.132248	-0.610054	0.190684	0.270358	-0.241062		0.77114	0.0509387	5	1	1	2
[Master Protein] Decorin OS=Mus musculus GN=Dcn PE=2 SV=1	Dcn	-0.113002	0.101044	0.475682			-0.250591	0.0885113	0.112795			-0.0370743	0.103152	0.813397			-0.143364	-0.400962	0.0449474	-0.207442	-0.176705	-0.242857	-0.611729	-0.0531113	-0.251132	-0.289707	-0.479469	-0.247218	-0.780434	-0.387604	-0.241758	-0.609541	-0.558873	-0.465664	-0.665581	-0.0221958	-0.464371		1	5.23e-15	1	9	10	57
[Master Protein] 40S ribosomal protein S3a OS=Mus musculus GN=Rps3a PE=1 SV=3	Rps3a	0.0405102	0.0823628	0.738643			-0.0969433	0.0671871	0.378608			0.0412454	0.0296212	0.628909			0.314109	0.121991	0	0.0874628	0.13089	0.404842	0	0.247012	0.0337488	0.171401	0.0392595	0.0225426	-0.00991543	0.292936	-0.175087	0.0851674	0.0517151	0.0774788	0.183797	-0.0221958	0.0751926		1	6.18e-13	1	9	9	20
[Master Protein] Protein Serpinb9 OS=Mus musculus GN=Serpinb9 PE=2 SV=1	Serpinb9	-0.0186922	0.0447921	0.819899			-0.154885	0.0919703	0.264339			-0.0615446	0.171303	0.784273			0.165586	0.0924462	-0.104108	-0.0129391	0.0352462	0.126377	0.0724086	-0.0263113	-0.106259	0.016554	-0.0609681	-0.0579473	-0.31946	0.203931	-0.363748	-0.783189	-0.0427497	-0.398549	-0.0317088	0.350281	-0.181183		0.00950868	0.221889	1	1	1	2
[Master Protein] Acyl-coenzyme A thioesterase 2, mitochondrial OS=Mus musculus GN=Acot2 PE=1 SV=2	Acot2	0.753147	0.102912	0.00195472	+		1.02479	0.152464	0.00161257	+		0.520231	0.114615	0.0405963	+		0	-0.133267	0.180035	0.215013	0.0654453	1.04501	0.647247	1	0.582114	0.818593	1.00497	0.893958	0.995051	1.75573	0.801454	1.82121	1.69638	1.73298	1.69561	1.10613	1.61046		1	2.59e-09	9	8	8	31
[Master Protein] Septin-11 OS=Mus musculus GN=Sept11 PE=1 SV=4	2011-09-01	0.198607	0.0864643	0.168183			0.0626302	0.0660147	0.58085			0.163922	0.0335884	0.083116			0.156869	-0.0321804	-0.216318	0.0381351	-0.0133736	0.44271	0	0.23967	0.0585522	0.185233	0.168819	-0.0114048	-0.0917925	0.27432	-0.0936591	0.121464	0.196589	0.186413	0.211148	0.350281	0.213179		0.707833	0.0713555	6	6	6	9
[Master Protein] Alpha-1-antitrypsin 1-1 OS=Mus musculus GN=Serpina1a PE=1 SV=4	Serpina1a	0.09236	0.0855139	0.619769			-0.0434618	0.0566033	0.776488			0.0433669	0.0588271	0.647392			-0.73372	-0.345996	-0.0183785	-0.331622	-0.357429	-0.549834	-0.180572	-0.098915	-0.230955	-0.265069	-0.285091	-0.316259	-0.635236	-0.339024	-0.428843	-0.495208	-0.109347	-0.35973	-0.404621	-0.418713	-0.357524		0.952994	0.00678826	3	4	9	56
[Master Protein] 28S ribosomal protein S23, mitochondrial OS=Mus musculus GN=Mrps23 PE=1 SV=1	Mrps23	1.08871	0.149496	0.0970602			0.95302	0.0764231	0.106923			0.329327	0.08793	0.33354			NaN	-1.69514	-0.631355	-1.07943	-1.13531	NaN	0.252387	NaN	-0.345597	-0.046605	NaN	-0.0114048	NaN	NaN	-0.353179	-0.049582	NaN	0.343653	NaN	NaN	0.147035		0.856584	0.0284743	4	1	1	1
[Master Protein] Acyl carrier protein, mitochondrial OS=Mus musculus GN=Ndufab1 PE=1 SV=1	Ndufab1	0.760165	0.117241	0.0335725	+		0.624898	0.183839	0.0879098			-0.0534018	0.148386	0.844828			-0.376563	-0.5025	0.437686	-0.63743	-0.269702	0.670432	0.739086	0.40632	0.146015	0.490463	-0.249172	0.487049	0.00984775	0.698696	0.82956	0.352789	0.311359	0.696608	0.453718	-0.305503	0.301794		0.915907	0.0138023	3	3	3	6
[Master Protein] Vacuolar protein sorting-associated protein 13C OS=Mus musculus GN=Vps13c PE=1 SV=2	Vps13c	0.491034	0.241838	0.357081			0.356252	0.24626	0.476431			-0.0709833	0.23719	0.85731			0.648528	-0.917538	-0.483602	-1.19264	-0.486314	0.389412	-0.400962	0.573328	-0.542898	0.00471968	0.254719	-0.529253	0.176498	0.455994	-1.00827	-0.509014	-0.343145	-0.95109	0.465123	0.332899	-0.201045		2.3e-11	0.299957	3	5	5	7
[Master Protein] EH domain-containing protein 1 OS=Mus musculus GN=Ehd1 PE=1 SV=1	Ehd1	0.17673	0.122103	0.283831			0.0421204	0.0651402	0.66843			0.202824	0.0421749	0.0475838			-0.069902	-0.0540398	0.14743	-0.0524674	-0.0072447	0.342106	0.0724086	0.44514	-0.181711	0.169486	0.271302	-0.18133	0.0196287	-0.00757324	0.0723508	0.208399	0.369573	0.0962154	0.309328	0.204982	0.2377		0.999996	3.6e-07	2	6	6	12
[Master Protein] EH domain-containing protein 2 OS=Mus musculus GN=Ehd2 PE=1 SV=1	Ehd2	0.191811	0.0671627	0.0699995			0.0574448	0.093333	0.655604			0.143762	0.0608066	0.28168			0.241758	0.261265	0.310929	0.123382	0.234334	0.571352	0.252387	0.339206	0.541635	0.426145	0.0489095	0.368867	0.0485802	0.567229	0.425306	0.565334	0.385784	0.614507	0.244622	0.367457	0.435541		0.999999	6.96e-08	1	7	7	22
[Master Protein] Periaxin OS=Mus musculus GN=Prx PE=2 SV=1	Prx	-0.489599	0.197755	0.0836256			-0.623721	0.249109	0.0925045			-0.145951	0.0814226	0.631812			0.0479345	-0.0430688	0.219781	0.18133	0.101494	-0.706804	-0.254573	-0.790077	0.199033	-0.388105	-0.822357	0.324198	-1.28293	-0.682611	-0.14743	-0.654864	-0.948285	-0.688056	-0.373815	-0.675871	-0.668178		0.737593	0.0653371	4	15	15	40
[Master Protein] Casein kinase II subunit beta OS=Mus musculus GN=Csnk2b PE=1 SV=1	Csnk2b	0.23879	0.0732651	0.112622			0.104716	0.120532	0.568138			-0.0567229	0.0718472	0.727044			0.208399	-0.0540398	-0.226965	0.123382	0.0126941	0.284881	0.467126	0.187203	0.0667261	0.251484	0.19513	0.191224	0.364764	0.24275	-0.406817	0.0289513	0.0209089	-0.202629	0.251225	0.204982	0.0606876		0.883753	0.0216823	3	2	2	5
[Master Protein] Glia maturation factor beta OS=Mus musculus GN=Gmfb PE=1 SV=3	Gmfb	0.246034	0.220017	0.385041			0.112237	0.0911883	0.41507			0.0382569	0.186491	0.873164			0.156869	0.0824622	-0.133856	-0.065888	0.00989682	0.259644	-0.306103	0.924169	0.146015	0.255931	0.287697	-0.093867	0.31797	0.255461	-0.15659	-0.278716	0	-0.191224	0.829585	0.44231	0.160391		0.991038	0.000974917	2	3	3	5
[Master Protein] Alpha-mannosidase 2C1 OS=Mus musculus GN=Man2c1 PE=2 SV=1	Man2c1	0.126229	0.0889527	0.655157			-0.00740888	0.087933	0.976715			0.00311092	0.221276	0.990962			0.130397	0.973233	0.81516	1.31159	0.807594	1.21657	0.8314	0.743902	0.943416	0.933823	0.90224	0.588744	0.770177	0.617328	1.12244	1.09433	-0.179169	0.969838	1	1.13148	0.803296		0.00366387	0.237268	4	2	2	3
[Master Protein] Dynamin-2 OS=Mus musculus GN=Dnm2 PE=1 SV=2	Dnm2	0.0514667	0.120222	0.785877			-0.0814239	0.0976224	0.627556			-0.086249	0.0569085	0.51408			-0.29059	-0.0321804	0.273648	-0.0794344	-0.0321392	-0.304257	0.347165	-0.0804187	0.11482	0.0193275	-0.398549	0.11984	-0.295007	-0.142801	0.148702	0.00971519	-0.227667	-0.135515	-0.353637	-0.291956	-0.199812		0.7454	0.0630307	13	3	3	6
[Master Protein] Quinone oxidoreductase OS=Mus musculus GN=Cryz PE=1 SV=1	Cryz	0.206546	0.0764307	0.0592032			0.0737828	0.0758263	0.469916			0.0550374	0.0449105	0.591732			-0.0597062	-0.0987782	-0.0558532	-0.0524674	-0.0667012	0.381634	0.160465	0.0172781	0	0.139844	-0.179909	0.191224	-0.134542	-0.0696342	0.228269	0.130397	0.0517151	0.203795	0.0155969	-0.0909085	0.062119		0.999873	9.28e-06	6	5	5	6
[Master Protein] 40S ribosomal protein S27 OS=Mus musculus GN=Rps27l PE=3 SV=1	Rps27l	-0.0520105	0.0854228	0.741955			-0.184319	0.127047	0.363563			-0.125449	0.100529	0.508171			0.165586	-0.280108	0.204014	-0.0931094	-0.000904328	-0.051715	-0.0106473	0.164119	-0.313416	-0.0529148	0.142019	-0.0579473	0.00984775	-0.634914	-0.385122	-0.049582	-0.167295	-0.579996	-0.581048	-0.175442	-0.310672		0.881615	0.0221653	4	1	1	2
[Master Protein] Protein Myo18b OS=Mus musculus GN=Myo18b PE=4 SV=1	Myo18b	-0.465599	0.371187	0.570508			-0.597745	0.228727	0.401903			-0.0234116	0.379768	0.983303			NaN	1.19794	0.718587	-0.0794344	0.612364	NaN	-0.59561	NaN	0.889139	0.146765	NaN	-0.496831	NaN	NaN	0.526069	0.840395	NaN	-0.857981	NaN	NaN	-0.0087929		0	0.306297	1	1	1	1
[Master Protein] Carnitine O-acetyltransferase OS=Mus musculus GN=Crat PE=1 SV=3	Crat	0.453848	0.0591719	0.00160562			0.322817	0.0757915	0.017882			0.344266	0.120179	0.0620893			-0.0295443	0.112209	0.0537713	-0.106915	0.0073803	0.631613	0.304855	0.489147	0.419299	0.461228	0.151008	0.333243	0.167728	0.617328	0.381679	0.980371	0.856164	0.780093	0.531721	0.223965	0.674463		0.911011	0.0151167	5	8	8	40
[Master Protein] Collagen alpha-1(I) chain OS=Mus musculus GN=Col1a1 PE=1 SV=4	Col1a1	-0.0217342	0.11775	0.93937			-0.152691	0.127695	0.581643			-0.108384	0.110418	0.581582			-0.415038	-0.373217	0.522768	-0.485427	-0.187728	-0.051715	-0.443607	0.0925662	-0.435095	-0.209463	-0.372554	-0.388772	-0.714091	-0.39752	0.170841	-0.165059	-0.671767	-0.565199	-0.703383	-0.138605	-0.448803		0.99991	6.44e-06	2	21	21	122
[Master Protein] 40S ribosomal protein S24 OS=Mus musculus GN=Rps24 PE=2 SV=1	Rps24	0.0985483	0.107526	0.624667			-0.0324059	0.0495015	0.82634			0.0260478	0.0821999	0.814269			0.434403	0.40439	-0.18484	0.332196	0.246537	0.611804	0.112209	0.156342	0.499987	0.345086	0.229482	0.11984	0.285909	0.370938	0.0644887	0.518467	0.277007	0.159941	0.290219	-0.0447383	0.240179		0.623169	0.0855933	3	1	1	2
[Master Protein] Peptidyl-prolyl cis-trans isomerase D OS=Mus musculus GN=Ppid PE=1 SV=3	Ppid	0.0581331	0.0795317	0.575335			-0.0722461	0.0549144	0.373389			0.129814	0.112891	0.382075			-0.209453	-0.267284	-0.195256	-0.347923	-0.254979	0.0400775	-0.400962	-0.175367	-0.251132	-0.196846	-0.191224	-0.418829	-0.259087	-0.246512	-0.520474	-0.609541	-0.0212165	-0.273018	-0.219781	0.136502	-0.197411		0.999942	4.16e-06	1	4	4	10
[Master Protein] Cytoplasmic aconitate hydratase OS=Mus musculus GN=Aco1 PE=1 SV=3	Aco1	0.109681	0.109538	0.471714			-0.020563	0.0672899	0.847911			0.279218	0.0928678	0.0610862			0.306246	0.504994	0.211919	0.237039	0.31505	0.708234	0.141356	0.549773	0.29956	0.424731	0.203795	0.28744	0.19388	0.587478	0.199841	0.258152	0.48693	0.614507	0.898503	0.610433	0.573705		0.999999	9.14e-08	1	8	8	13
[Master Protein] Transketolase OS=Mus musculus GN=Tkt PE=1 SV=1	Tkt	0.0370062	0.0361473	0.737894			-0.0929093	0.0753928	0.491521			-0.0209753	0.0504816	0.841355			-0.209453	-0.229482	0.155651	-0.252766	-0.134013	-0.21901	-0.0540398	-0.0804187	-0.0345572	-0.0970064	-0.425022	-0.143195	-0.356934	0.0519278	-0.261387	-0.467986	-0.240051	-0.168682	-0.174834	-0.187933	-0.247897		0.998884	0.000102392	1	4	4	9
[Master Protein] KN motif and ankyrin repeat domain-containing protein 2 OS=Mus musculus GN=Kank2 PE=1 SV=1	Kank2	-0.144235	0.0831055	0.215571			-0.273978	0.139402	0.172391			0.0981343	0.05101	0.570642			0.156869	0.278859	0.281182	0.352516	0.267357	-0.0412227	0.0824622	0.0512254	0.400021	0.123121	-0.398549	0.315096	-0.369646	0.170764	0.249229	0.130397	0.111421	0.246356	-0.105709	0.0751014	0.0915131		0.0976616	0.165992	2	1	1	3
[Master Protein] Selenium-binding protein 1 OS=Mus musculus GN=Selenbp1 PE=1 SV=2	Selenbp1	-0.24169	0.0636893	0.0225053			-0.37123	0.0600402	0.00243442			0.0504325	0.0472268	0.571149			0.139275	0.160465	0.273648	0.192645	0.191508	-0.0204641	-0.241973	-0.0531113	0.11482	-0.050182	-0.249172	-0.0461702	-0.31946	-0.292027	0.00822052	0.0193654	-0.120752	-0.297266	-0.0723509	-0.175442	-0.129289		0.999986	9.14e-07	5	11	11	30
[Master Protein] Spectrin alpha chain, non-erythrocytic 1 OS=Mus musculus GN=Sptan1 PE=1 SV=1	Sptan1	0.089149	0.0444362	0.153053			-0.0401555	0.0659908	0.651771			0.0562179	0.00892165	0.471833			0.0193654	0.0210616	0.0799235	0.0874628	0.0519534	0.207805	0.0210616	0.0925662	0.242977	0.141102	-0.179909	0.140598	-0.156402	0.14367	0.111031	0.0384741	0.0917924	0.0868774	0.068895	0.0540399	0.0680158		0.80774	0.0413261	7	45	45	100
[Master Protein] Tubulin-specific chaperone D OS=Mus musculus GN=Tbcd PE=2 SV=1	Tbcd	-0.186599	0.305787	0.707991			-0.315629	0.15583	0.386591			0.112283	0.138194	0.642592			-0.339089	-0.443607	0.794251	0.602036	0.153398	-0.564785	0.973233	-0.480222	-0.0610294	-0.0332007	-0.030162	0.230484	-0.395409	-0.719448	0.103378	0.367976	-0.167295	0.263035	-0.394279	-0.319178	-0.0499482		5.14e-06	0.280483	1	2	2	2
[Master Protein] NADH dehydrogenase [ubiquinone] 1 beta subcomplex subunit 2, mitochondrial OS=Mus musculus GN=Ndufb2 PE=3 SV=1	Ndufb2	0.0704034	0.0666448	0.580467			-0.05861	0.109476	0.726486			0.0219848	0.0900281	0.89309			-0.111421	0.169925	0.332844	0.0752882	0.116659	0.207805	0.313417	0.261585	-0.0345572	0.187062	-0.146486	0.454259	-0.235628	0.177459	0.0406421	0.352789	0.26829	-0.168682	0.0386804	-0.0909085	0.0800338		0.951184	0.00697503	1	1	1	7
[Master Protein] Cathepsin B OS=Mus musculus GN=Ctsb PE=1 SV=2	Ctsb	0.320774	0.0634753	0.0146475			0.19243	0.036975	0.029167			0.0263792	0.0190458	0.586087			-0.121991	0.0724086	-0.154034	0.0630097	-0.0351515	0.342106	0.197939	0.464164	0.138279	0.285622	0	0.20114	0.219566	0.216987	0.148702	0.130397	0.232885	0.22097	0.197537	0.136502	0.183658		1	6.07e-09	1	5	5	10
[Master Protein] Serine/threonine-protein phosphatase PP1-beta catalytic subunit OS=Mus musculus GN=Ppp1cb PE=1 SV=3	Ppp1cb	0.076607	0.0509818	0.399916			-0.0514511	0.0405132	0.509492			0.0612321	0.0130205	0.234077			-0.209453	0.0314783	-0.237692	-0.163499	-0.144791	-0.21901	0.0520886	-0.00871726	-0.0970987	-0.0681843	-0.157541	-0.143195	-0.20114	-0.367976	-0.111361	-0.111421	-0.155518	-0.168682	-0.148523	-0.0909085	-0.13501		0.999999	7.42e-08	1	5	8	32
[Master Protein] Importin subunit alpha-4 OS=Mus musculus GN=Kpna3 PE=1 SV=1	Kpna3	-0.261919	0.0944122	0.1573			-0.389683	0.141205	0.102777			0.179756	0.131336	0.428619			-0.428094	0.0210616	-0.123872	0.123382	-0.10188	-0.595158	-0.415038	-0.37504	-0.0699626	-0.363799	-0.62532	-0.168506	-0.589912	-0.962719	-0.111361	-0.0395283	-0.758182	0.0295442	-0.512335	-0.278535	-0.311807		0.992711	0.000785861	1	2	6	11
[Master Protein] Isoform 2 of Heterogeneous nuclear ribonucleoprotein K OS=Mus musculus GN=Hnrnpk	Hnrnpk	0.0279303	0.0905682	0.808429			-0.099627	0.0454248	0.170407			0.0442679	0.0509146	0.577697			0.112475	0.0924462	-0.0369942	0.012824	0.0451877	0.251132	-0.229482	0.124807	0.146015	0.073118	0.0197633	-0.106042	-0.0299532	0.0664274	-0.222392	0.0943274	0.0312509	-0.214125	-0.0478285	0.085518	-0.0101714		0.931133	0.010623	14	12	12	31
[Master Protein] Glutaredoxin-2, mitochondrial OS=Mus musculus GN=Glrx2 PE=1 SV=1	Glrx2	0.182122	0.103182	0.267855			0.0547488	0.0987342	0.722214			0.316188	0.121466	0.108437			-0.594743	-0.661198	-1	-0.698831	-0.738693	-0.792195	-0.319279	-0.386355	-0.728454	-0.556571	-0.688056	-0.288245	-0.666263	-0.849508	-0.927649	-0.685891	0	-0.11382	-0.415038	-0.624032	-0.367756		0.898461	0.017611	3	3	3	4
[Master Protein] Cysteine-rich protein 2 OS=Mus musculus GN=Crip2 PE=1 SV=1	Crip2	0.117356	0.16557	0.68852			-0.00981825	0.232894	0.978085			-0.27342	0.215161	0.462704			1.06201	0.321928	0.584963	0.123382	0.523071	0.827533	0.687324	0.955877	0.0909737	0.640427	0.64027	0.470747	0.698919	1.17412	-0.417788	-0.232173	0.946362	-0.297266	0.615989	0.166249	0.239832		0.954238	0.0066431	1	2	2	7
[Master Protein] Flotillin 2, isoform CRA_a OS=Mus musculus GN=Flot2 PE=4 SV=1	Flot2	0.209249	0.209531	0.633698			0.0827852	0.342811	0.87964			0.250028	0.0955642	0.547267			-0.76651	0.726318	0.609109	0.280108	0.212256	0.989804	-0.192645	0.419376	0.469485	0.421505	-1.17991	0.863064	0.277781	0.836199	0.678072	0.552098	0.130787	0.678072	0.656347	0.708044	0.54507		0.208529	0.139048	4	2	2	3
[Master Protein] Methionine--tRNA ligase, cytoplasmic OS=Mus musculus GN=Mars PE=3 SV=1	Mars	-0.340889	0.186975	0.426143			-0.466801	0.0645695	0.171302			-0.0612062	0.0995524	0.656825			-0.165059	-0.241973	0.0271361	1.19827	0.204594	-0.316857	0.504994	-0.298224	-0.435095	-0.136296	-0.146486	-0.081794	-0.22404	-0.407504	-0.451211	-0.537028	-0.439821	0.0489095	-0.501194	-0.187933	-0.323413		0.781614	0.0479781	3	4	4	5
[Master Protein] NADH dehydrogenase [ubiquinone] 1 alpha subcomplex assembly factor 5 OS=Mus musculus GN=Ndufaf5 PE=2 SV=1	Ndufaf5	0.0837311	0.124446	0.606272			-0.0414077	0.0717529	0.700126			0.189969	0.173486	0.391877			-0.0597062	0.179324	0.0799235	0.169925	0.0923665	-0.030806	0.380143	-0.108253	0.463307	0.176098	-0.124627	0.268703	-0.14543	0.12993	0.126218	0.427171	0.26829	0.808776	0.0614005	-0.360998	0.240928		0.707128	0.0719316	2	2	2	4
[Master Protein] 60S ribosomal protein L7a OS=Mus musculus GN=Rpl7a PE=2 SV=2	Rpl7a	0.0322943	0.0379795	0.600581			-0.0925011	0.0509956	0.245738			0.0158201	0.0587742	0.860228			0.121464	0.0105693	0.196065	0.13516	0.115814	0.190103	0.243454	0.116814	0.0420641	0.148109	-0.103094	0.171187	0.0862998	-0.117997	0.0801703	0.216811	0.159356	-0.135515	-0.0559564	0.0109711	0.0391333		0.999997	2.09e-07	4	6	6	20
[Master Protein] Proteasome activator complex subunit 1 OS=Mus musculus GN=Psme1 PE=2 SV=2	Psme1	0.150074	0.0555167	0.0961858			0.0253171	0.0559347	0.759598			0.107139	0.0525764	0.247209			-0.351472	-0.1686	-0.195256	-0.207442	-0.230693	-0.0622842	-0.0106473	-0.266515	0.016973	-0.0806184	-0.237395	0	-0.282934	-0.142801	-0.363748	-0.0905123	0.0104924	0.0197633	-0.304393	-0.126532	-0.0982365		0.941706	0.00877489	6	4	4	13
[Master Protein] Ethanolamine-phosphate cytidylyltransferase OS=Mus musculus GN=Pcyt2 PE=1 SV=1	Pcyt2	0.115745	0.10146	0.506068			-0.00892347	0.121747	0.962703			0.13038	0.146001	0.556621			0.0193654	-0.472753	-0.292554	-0.0391706	-0.196278	0.0301619	-0.306103	0.194816	-0.241008	-0.0805333	0.0392595	-0.449526	0.0675634	-0.0775829	-0.605721	-0.467986	0.456557	-0.0403578	0.0386804	-0.360998	-0.0748209		0.775727	0.049704	2	4	4	8
[Master Protein] Ubiquitin carboxyl-terminal hydrolase 4 OS=Mus musculus GN=Usp4 PE=1 SV=3	Usp4	0.297026	0.0933736	0.113696			0.172642	0.110594	0.356275			0.0136562	0.0980008	0.936152			0.23349	-0.1686	-0.248498	0.158429	-0.0062946	0.18117	0.0418202	0.495325	0.444611	0.290731	0.203795	-0.081794	0.604591	0.164038	-0.0588937	-0.209453	0.344911	0.0868774	0.371256	0.306427	0.180004		0.23406	0.135684	1	4	4	6
[Master Protein] Electron transfer flavoprotein subunit beta OS=Mus musculus GN=Etfb PE=1 SV=3	Etfb	0.368415	0.0997456	0.0239738			0.244035	0.0705455	0.0399061			0.360446	0.134764	0.066883			0	-0.0213737	0.122484	-0.0794344	0.00541895	0.47961	0.243454	0.641769	0.130502	0.373834	0.151008	0.191224	0.076962	0.531096	0.296982	1.01455	0.838606	0.506591	0.553254	0.136502	0.6099		1	3.82e-11	1	7	7	43
[Master Protein] [Pyruvate dehydrogenase [acetyl-transferring]]-phosphatase 1, mitochondrial OS=Mus musculus GN=Pdp1 PE=3 SV=2	Pdp1	0.196634	0.0696972	0.381751			0.0728806	0.0925834	0.733419			0.0939809	0.0815217	0.514845			0.249978	-0.0106473	-0.292554	0.610498	0.139319	0.154034	0.467126	0.247012	0.475637	0.335952	0.0962154	0.0447383	0.176498	0.617328	0.126218	0.654733	0.232885	0.203795	0.302986	0.136502	0.30618		0.725072	0.0676114	4	6	6	15
[Master Protein] Protein 9030617O03Rik OS=Mus musculus GN=9030617O03Rik PE=1 SV=1	9030617O03Rik	0.0277596	0.148292	0.921923			-0.0959774	0.0456533	0.635949			0.288857	0.187975	0.218422			-0.580097	0.234465	0.155651	0.352516	0.0406339	0.309684	0.0210616	-0.39776	0.340588	0.0683935	-0.135515	0.0987781	-0.113009	-0.159576	0.0326047	0.733061	0.196589	0.574978	0.141774	-0.478834	0.233514		0.853803	0.0291837	4	4	4	5
[Master Protein] Nuclease-sensitive element-binding protein 1 OS=Mus musculus GN=Ybx1 PE=1 SV=3	Ybx1	0.0611331	0.0607367	0.505762			-0.061952	0.0552991	0.479426			0.142871	0.0406972	0.0997534			-0.220769	-0.20482	-0.123872	0	-0.137365	0.0694214	-0.180572	0.0172781	-0.211055	-0.0762319	-0.11382	-0.247218	-0.42164	-0.0936131	-0.120294	-0.100929	0.0415193	-0.0609681	0.0386804	-0.200533	-0.056446		0.828039	0.036296	5	4	8	22
[Master Protein] Putative transferase CAF17 homolog, mitochondrial OS=Mus musculus GN=Iba57 PE=1 SV=1	Iba57	-0.0282181	0.17384	0.910064			-0.150782	0.0759278	0.347657			0.318887	0.198889	0.217132			-0.376563	-0.121679	0.0181474	0.247927	-0.0580418	-0.610588	0.141356	-0.175367	0.29956	-0.0862598	-0.347019	0.0336831	-0.282934	-0.39752	-0.0503317	0.67929	0.168754	0.478302	-0.266174	-0.509861	0.110062		0.997202	0.000300317	2	3	3	4
[Master Protein] Coatomer subunit gamma-1 OS=Mus musculus GN=Copg1 PE=2 SV=1	Copg1	0.228762	0.122783	0.57495			0.10677	0.257521	0.820732			-0.0437292	0.26372	0.918107			-0.609541	-1.72991	-0.0183785	-1	-0.839458	-0.940294	-0.729911	-0.480222	-0.292355	-0.610695	-0.191224	-1.70328	-0.14543	-0.992466	-0.631032	-1.7176	-0.397592	-0.214125	-1.21978	-0.332983	-0.776416		4.58e-06	0.280743	1	1	1	2
[Master Protein] Polymerase I and transcript release factor OS=Mus musculus GN=Ptrf PE=1 SV=1	Ptrf	0.168428	0.0105189	0.0114628			0.0468457	0.0204088	0.356329			0.124247	0.0294774	0.0146747			-0.0395283	-0.0987782	0.0970987	0.0630097	0.00545048	0.198981	0.179324	0.14066	0.176549	0.173879	0.0680184	0.0774045	0	0.116058	0	0.274362	0.10164	0.186413	0.105795	0.214505	0.176543		1	0	1	14	14	72
[Master Protein] Nucleophosmin OS=Mus musculus GN=Npm1 PE=1 SV=1	Npm1	0.0641951	0.0455202	0.471812			-0.0566797	0.062605	0.580337			0.10743	0.0483754	0.259184			-0.243669	-0.293047	-0.373043	-0.540568	-0.362582	-0.183963	-0.373217	-0.235488	-0.400879	-0.298387	-0.249172	-0.344828	-0.434937	-0.39752	-0.669851	-0.495208	-0.167295	-0.261046	-0.343653	-0.291956	-0.311831		0.849193	0.0305357	5	6	6	14
[Master Protein] Sorbin and SH3 domain-containing protein 1 OS=Mus musculus GN=Sorbs1 PE=1 SV=2	Sorbs1	0.228957	0.072403	0.331673			0.108149	0.0814993	0.612152			0.261023	0.134791	0.176572			0.174251	0.0622843	0.163825	0.927355	0.331929	0.571352	0.321928	0.658384	0.691878	0.560885	0.263035	0.445943	0.211055	0.607447	0.67291	1.24998	0.401814	0.73298	0.453718	0.667017	0.701101		0.00955278	0.221589	11	2	2	3
[Master Protein] Ketimine reductase mu-crystallin OS=Mus musculus GN=Crym PE=1 SV=1	Crym	0.214466	0.138046	0.416232			0.0937344	0.146745	0.716791			-0.00851864	0.272123	0.980942			-0.198226	-0.443607	-1.05585	-0.762961	-0.615162	-0.304257	-0.661198	0.0086649	-0.645992	-0.400696	-0.261046	-0.684904	-0.167457	-0.417558	-1.07617	-1.48153	0.178092	-0.970456	-0.0972972	-0.278535	-0.529946		0.582154	0.0936756	1	1	1	2
[Master Protein] Serine beta-lactamase-like protein LACTB, mitochondrial OS=Mus musculus GN=Lactb PE=1 SV=1	Lactb	-0.0527799	0.12058	0.779938			-0.173191	0.171375	0.493215			-0.074898	0.0974627	0.74276			0	0.371969	0.219781	0.541373	0.283281	0.0981804	0.459432	-0.098915	0.463307	0.230501	-0.11382	0.429168	-0.123735	-0.329501	0.68834	0.427171	-0.191141	-0.11382	0.0984898	-0.0447383	0.0351923		0.998558	0.000142758	1	4	4	11
[Master Protein] UPF0586 protein C9orf41 homolog OS=Mus musculus PE=2 SV=1	[Master Protein] UPF0586 protein C9orf41 homolog OS=Mus musculus	-0.330585	0.174167	0.223598			-0.450972	0.149514	0.0847812			0.116336	0.139573	0.624669			-0.0597062	0.592017	0.258462	0.402098	0.298218	-0.183963	0.243454	-0.529549	0.340588	-0.0323676	-0.285091	0.150867	-0.448358	-0.51134	0.330149	0.477047	-0.191141	0.132974	-0.42553	-0.175442	-0.0364185		1	4.21e-10	1	7	7	15
[Master Protein] 60S ribosomal protein L18 OS=Mus musculus GN=Rpl18 PE=2 SV=3	Rpl18	-0.118065	0.0297387	0.0928114			-0.238029	0.059159	0.0278979			0.203825	0.0423098	0.0365664			0.2824	0.371969	0.14743	0.321928	0.280932	0.24257	0.169925	0.164119	0.0748541	0.162867	0.159941	0	-0.167457	0.0150282	0.207	0.412598	0.223896	0.168819	0.148863	0.27946	0.246727		0.965731	0.00443246	5	3	3	6
[Master Protein] Myosin-7 OS=Mus musculus GN=Myh7 PE=1 SV=1	Myh7	0.226306	0.0879649	0.278437			0.10645	0.207498	0.731833			0.081035	0.236661	0.823652			0.066671	0.412383	-0.361266	0.146841	0.0661572	0.450166	0	0.40632	0.313366	0.292463	0.319937	0.305936	-0.461904	-0.185111	0.884179	0.518467	0.656856	-0.736966	0.155918	0.673936	0.253642		1	0	3	77	149	1797
[Master Protein] Cullin-1 OS=Mus musculus GN=Cul1 PE=1 SV=1	Cul1	0.0865637	0.0671709	0.369651			-0.0332585	0.0508277	0.671736			0.0733116	0.0666718	0.456656			0	-0.0106473	-0.00916001	0.169925	0.0375294	0.0981804	0.347165	0.0595887	-0.00856197	0.124093	0.22097	-0.0461702	0.00984775	-0.0696342	-0.0936591	-0.0295443	-0.0756643	0.303907	-0.0157673	0.204982	0.0775825		0.869403	0.0253014	3	8	8	13
[Master Protein] Vesicle-associated membrane protein 7 OS=Mus musculus GN=Vamp7 PE=1 SV=1	Vamp7	-0.264547	0.0711212	0.161118			-0.384224	0.0580453	0.0665745			-0.0675285	0.0317838	0.692908			NaN	0.706953	0.890976	0.954196	0.850708	NaN	0.443919	NaN	0.728403	0.586161	NaN	0.596278	NaN	NaN	0.336691	0.470027	NaN	0.327885	NaN	NaN	0.398956		0.683801	0.0777013	1	1	1	1
[Master Protein] Pentatricopeptide repeat domain-containing protein 3, mitochondrial OS=Mus musculus GN=Ptcd3 PE=2 SV=2	Ptcd3	-0.0516182	0.164723	0.876105			-0.171206	0.22527	0.650966			0.0625246	0.216702	0.862456			0.321928	1.29192	1.31827	1.39232	1.08111	0.86148	1.21175	0.590745	1.45399	1.02949	0.412548	1.382	0.310021	0.873782	1.57116	1.49445	0.663519	1.62745	0.5479	0.528819	0.972427		0.00032802	0.260722	1	1	1	2
[Master Protein] Tether containing UBX domain for GLUT4 OS=Mus musculus GN=Aspscr1 PE=1 SV=1	Aspscr1	-0.00735695	0.223667	0.989663			-0.126831	0.212075	0.806958			0.127118	0.260882	0.743933			-0.314636	1.49374	-0.659925	-0.163499	0.0889198	-0.355331	0.4975	-0.37504	0.559122	0.0815628	-0.479469	0.669527	-0.31946	-0.448146	0.387993	0.345135	-0.132248	1.10549	-0.46828	-0.404066	0.0892069		0.787962	0.0460767	8	3	3	4
[Master Protein] Hexokinase-1 OS=Mus musculus GN=Hk1 PE=1 SV=3	Hk1	0.238734	0.137555	0.419959			0.119327	0.143245	0.670366			0.0133979	0.0800518	0.943577			-1.08017	-0.293047	-0.074962	-0.222392	-0.417643	-0.626185	-0.0987782	0.124807	-0.115477	-0.178908	-0.237395	-0.247218	-0.797507	0.197358	-0.406817	-0.376563	-0.0646091	-0.135515	-0.569366	-0.278535	-0.284918		0.71616	0.0694098	7	5	5	7
[Master Protein] Ester hydrolase C11orf54 homolog OS=Mus musculus PE=2 SV=1	[Master Protein] Ester hydrolase C11orf54 homolog OS=Mus musculus	0.0627415	0.060534	0.551853			-0.0559617	0.0822933	0.659072			0.119414	0.0838252	0.389795			-0.0597062	0.179324	0.171953	-0.0794344	0.0530339	-0.0729315	0.169925	0.108776	0.257332	0.115775	-0.157541	0.305936	-0.212545	-0.0228399	0.0723508	0.199937	0.250696	0.343653	-0.0972972	-0.11456	0.116486		0.5658	0.0957342	1	1	1	6
[Master Protein] Band 4.1-like protein 2 OS=Mus musculus GN=Epb41l2 PE=1 SV=2	Epb41l2	-0.181876	0.100997	0.20428			-0.300316	0.0811628	0.0321268			0.0811489	0.0282925	0.422956			-0.0196288	-0.0540398	0.180035	0.0630097	0.0423441	0	-0.267284	-0.39776	0.106915	-0.139532	-0.521698	0.0113153	-0.38247	-0.193724	-0.203284	-0.17603	-0.179169	-0.0609681	-0.228941	-0.239007	-0.176823		1	0	2	15	16	30
[Master Protein] Tetratricopeptide repeat protein 38 OS=Mus musculus GN=Ttc38 PE=2 SV=2	Ttc38	0.443764	0.28537	0.342633			0.325375	0.222772	0.411951			0.0987383	0.226832	0.788226			0.829466	-0.293047	-0.326501	-0.207442	0.000618925	0.994911	-0.0987782	1.03435	-0.152952	0.444383	0.791635	-0.302184	0.661925	0.739984	-0.261387	-0.0597062	0.951816	-0.297266	0.868756	0.660064	0.424733		0.989109	0.00110107	2	3	3	4
[Master Protein] Alpha-protein kinase 2 OS=Mus musculus GN=Alpk2 PE=2 SV=3	Alpk2	-0.101276	0.0392538	0.575602			-0.219621	0.0135921	0.245383			0.0979516	0.0325443	0.340109			NaN	0.197939	-0.18484	-0.106915	-0.0312718	NaN	-0.0540398	NaN	-0.211055	-0.132547	NaN	-0.2205	NaN	NaN	-0.281286	-0.0801704	NaN	-0.225713	NaN	NaN	-0.152942		7.6e-12	0.301185	1	1	1	1
[Master Protein] Cytochrome c oxidase subunit 2 OS=Mus musculus GN=Mtco2 PE=1 SV=1	Mtco2	0.817736	0.133599	0.00604708	+		0.618173	0.106989	0.00915742	+		0.334599	0.218559	0.253688			-1.50901	-1.59561	-1.05585	-1.25277	-1.35331	-0.920928	-0.319279	-0.256098	-0.645992	-0.535574	-0.656347	-0.359328	-0.730393	-0.835962	-1.09366	-0.415038	0.196589	0.0584957	-0.716207	-1.12653	-0.400538		0.999998	1.97e-07	1	4	4	37
[Master Protein] Paralemmin-1 OS=Mus musculus GN=Palm PE=1 SV=1	Palm	0.771044	0.428666	0.284009			0.653066	0.338343	0.290581			0.0467322	0.284372	0.926981			0.7849	-1.13327	-0.408963	-0.924712	-0.42051	1.2034	-0.400962	1.20616	-0.606464	0.350534	0.891553	-0.081794	0.623957	0.840424	-1.11136	-0.73372	0.471824	-0.146486	0.919382	0.88544	0.279288		0.0374451	0.19558	2	2	2	3
[Master Protein] RNA binding protein fox-1 homolog 2 OS=Mus musculus GN=Rbfox2 PE=1 SV=2	Rbfox2	0.149079	0.0368945	0.424678			0.0313689	0.123492	0.888426			-0.0877498	0.117471	0.657422			-0.76651	-0.1686	-0.749192	-0.177998	-0.465575	-0.39486	-0.306103	-0.363812	-0.201207	-0.316495	-0.273018	-0.966317	-0.178597	-0.367976	-0.385122	-0.278716	-0.622299	-0.146486	-0.795642	-0.766637	-0.521956		0.708529	0.0711246	13	1	1	2
[Master Protein] Elongation factor Ts, mitochondrial OS=Mus musculus GN=Tsfm PE=1 SV=1	Tsfm	0.370863	0.0206583	0.0114997			0.25338	0.0765736	0.0947658			0.138173	0.11493	0.396976			-0.266939	0.131706	-0.292554	-0.0391706	-0.116739	0.259644	0.270089	0.187203	0.29956	0.254124	-0.0713847	0.351165	-0.0605416	0.24275	0.221214	0.721284	0.0104924	0.287697	0.321928	0.0326663	0.274813		0.997359	0.000273573	3	6	6	13
[Master Protein] Acylpyruvase FAHD1, mitochondrial OS=Mus musculus GN=Fahd1 PE=1 SV=2	Fahd1	0.17113	0.121294	0.465727			0.0541311	0.121724	0.807856			-0.0718472	0.136397	0.734279			-0.314636	0.33039	0.171953	0.459432	0.161785	0.0301619	0.436099	0.194816	0.670583	0.332915	-0.103094	0.581171	-0.0502732	0.184122	0.467652	-0.255257	0.149895	0.659295	0.211148	-0.0447383	0.144069		0.997915	0.000197024	1	3	3	8
[Master Protein] Serine/threonine-protein kinase TAO1 OS=Mus musculus GN=Taok1 PE=1 SV=1	Taok1	0.0105486	0.092881	0.961094			-0.106336	0.115717	0.634648			0.064935	0.198079	0.806516			0.750548	0.527247	-0.0369942	0.158429	0.349808	0.365953	0.606024	0.386512	0.0829363	0.360356	0.412548	0.534877	-0.22404	0.210474	0.283498	-0.29059	-0.109347	0.506591	0.526287	0.909092	0.308406		0.838984	0.0328999	3	2	2	3
[Master Protein] Thioredoxin-dependent peroxide reductase, mitochondrial OS=Mus musculus GN=Prdx3 PE=1 SV=1	Prdx3	0.387344	0.0980119	0.0234858			0.270714	0.104171	0.0990252			0.184637	0.129386	0.349244			-0.0905123	-0.359542	-0.281413	-0.331622	-0.265772	0.18117	-0.0106473	0.412863	-0.0970987	0.121572	0.0295442	-0.106042	-0.0400775	0.422571	-0.281286	-0.0295443	0.501881	0.351472	0.389327	-0.265239	0.18958		1	4.03e-09	1	5	5	21
[Master Protein] Neurofilament heavy polypeptide OS=Mus musculus GN=Nefh PE=1 SV=3	Nefh	-0.385383	0.212357	0.202752			-0.501916	0.22648	0.142142			-0.199367	0.0721027	0.47459			0.0851674	-0.20482	0.318271	-0.065888	0.0331827	-0.491536	-0.517607	-0.76033	0.360672	-0.3522	-0.62532	0.403633	-0.961006	-0.919217	-0.241758	-0.701659	-0.869213	-0.80487	-0.501194	-0.463567	-0.668101		0.998687	0.000118841	1	7	8	29
[Master Protein] [Protein ADP-ribosylarginine] hydrolase-like protein 1 OS=Mus musculus GN=Adprhl1 PE=2 SV=1	Adprhl1	0.110801	0.117117	0.554187			-0.00541734	0.14017	0.979555			0.0923317	0.110886	0.656339			0.156869	0.541894	0.204014	0	0.225694	0.293196	0.121991	0.202389	0.728403	0.336495	-0.135515	0.39502	-0.167457	0.399851	0.609485	0.756331	0.26829	0.343653	0.183797	0.0109711	0.312608		0.982283	0.00201428	3	3	3	10
[Master Protein] Heterochromatin protein 1-binding protein 3 OS=Mus musculus GN=Hp1bp3 PE=1 SV=1	Hp1bp3	0.264358	0.17094	0.310911			0.14873	0.139898	0.507839			0.172028	0.0794945	0.366946			-0.0196288	-0.472753	-0.659925	-0.415038	-0.391836	0.225292	-0.443607	0.202389	-0.493989	-0.127478	0.0197633	-0.344828	-0.113009	0.0299015	-0.807355	-0.402098	0.10164	-0.0200378	-0.0889338	0.0540399	-0.071078		0.940057	0.00907905	9	7	7	14
[Master Protein] Reticulon-3 OS=Mus musculus GN=Rtn3 PE=1 SV=2	Rtn3	-0.198675	0.0636081	0.252453			-0.313908	0.0520177	0.0577952			0.098353	0.0680625	0.334507			-0.32681	0.261265	-0.216318	0.123382	-0.0396202	-0.127379	-0.121679	-0.432525	-0.271597	-0.238295	-0.465664	-0.168506	-0.331844	-0.489966	-0.31166	-0.17603	-0.227667	-0.0924462	-0.23816	-0.54157	-0.255175		0.770201	0.0534967	5	2	2	3
[Master Protein] MCG130675 OS=Mus musculus GN=Zbed5 PE=2 SV=1	Zbed5	0.108713	0.077311	0.289139			-0.00632254	0.0227255	0.871835			0.227709	0.0616067	0.0146288			0.0193654	0.0724086	-0.0463929	-0.0391706	0.0015526	0.172181	0.0314783	0.3254	-0.0879965	0.110266	-0.0403578	-0.0344884	0.0862998	0.0150282	-0.0503317	-0.0196288	0.369573	0.279523	0.169925	0.315305	0.22294		0.901036	0.0171053	3	2	2	5
[Master Protein] Oxysterol-binding protein-related protein 1 OS=Mus musculus GN=Osbpl1a PE=1 SV=2	Osbpl1a	0.259792	0.00919245	0.119202			0.144817	0.0395572	0.36599			0.359125	0.0408844	0.105907			NaN	0.112209	0.361555	0.0630097	0.178925	NaN	0.420332	NaN	0.457101	0.438717	NaN	0.412195	NaN	NaN	0.235289	0.591447	NaN	0.774287	NaN	NaN	0.682867		0.096875	0.166302	4	1	1	2
[Master Protein] Glutathione peroxidase 1 OS=Mus musculus GN=Gpx1 PE=1 SV=2	Gpx1	0.242125	0.153106	0.354832			0.127561	0.171078	0.639508			0.139333	0.16909	0.618409			0.066671	-0.443607	-0.603341	0	-0.245069	0.18117	-0.0874628	0.352881	-0.458365	-0.00294429	0.389946	-0.344828	0.00984775	0.0807827	-0.723291	-0.154171	-0.0212165	-0.536053	0.224631	0.595934	0.0218248		0.99991	6.59e-06	1	3	3	9
[Master Protein] Acyl-CoA dehydrogenase family member 9, mitochondrial OS=Mus musculus GN=Acad9 PE=1 SV=2	Acad9	-0.0237345	0.235335	0.94849			-0.138233	0.171423	0.651824			0.197662	0.259982	0.5858			-0.851901	0.0520886	-0.0943274	0.123382	-0.192689	-0.39486	0.121991	-0.899306	0.30648	-0.216424	-0.249172	0.0113153	-0.780434	-0.770074	0.133751	0.532014	-0.655089	0.601451	-0.415038	-0.729642	-0.133261		0.997611	0.000245317	1	5	5	5
[Master Protein] Serine/threonine-protein phosphatase CPPED1 OS=Mus musculus GN=Cpped1 PE=2 SV=1	Cpped1	-0.118308	0.102381	0.512344			-0.232774	0.0941297	0.190061			0.178321	0.152586	0.399629			-0.495208	-0.332575	-0.065376	0.0381351	-0.213756	-0.304257	-0.20482	-0.146221	-0.672959	-0.332064	-0.656347	-0.260764	-0.31946	-0.744539	-0.251539	-0.441269	-0.0319429	-0.610054	0.283793	-0.54157	-0.268208		0.868616	0.0256705	6	3	3	8
[Master Protein] 2-aminoethanethiol dioxygenase OS=Mus musculus GN=Ado PE=1 SV=2	Ado	0.0902308	0.190968	0.819929			-0.0236682	0.122685	0.941766			-0.0545352	0.141781	0.801312			-1.20945	0.102362	0.0449474	-0.597902	-0.415011	-0.610588	0.0105693	-0.790077	0.0909737	-0.324781	-0.594947	-0.0698214	-0.489385	-0.835962	-0.203284	-0.243669	-0.638601	-0.030162	-0.628744	-0.924899	-0.493215		0.0905946	0.170642	1	1	1	2
[Master Protein] Synaptosomal-associated protein OS=Mus musculus GN=Snap23 PE=1 SV=1	Snap23	-0.313409	0.108738	0.0776035			-0.426933	0.181222	0.117895			0.127476	0.044364	0.558082			0.367976	0.436099	0.0799235	0.301169	0.296292	-0.172467	0.287577	-0.266515	0.0829363	-0.0171173	0.0295442	0.0336831	0.176498	-0.933573	0.0406421	0.165586	0	-0.0506261	0.00781946	-0.138605	-0.00316515		0.771053	0.0510421	5	4	4	5
[Master Protein] T-complex protein 1 subunit gamma OS=Mus musculus GN=Cct3 PE=1 SV=1	Cct3	-0.0835655	0.0347579	0.0983054			-0.196377	0.0437532	0.0107124			0.000200354	0.0303341	0.997397			0.258152	0.296241	0.296132	0.237039	0.271891	0.301464	0.150942	0.116814	0.184083	0.188326	0.132974	-0.0114048	-0.0708835	0.170764	0.156119	0.199937	0.0104924	0.0197633	0.0837684	0.0646091	0.0757141		0.866616	0.0260422	4	7	7	14
[Master Protein] Isoform 2 of Leukocyte surface antigen CD47 OS=Mus musculus GN=Cd47	Cd47	-0.576317	0.238979	0.23927			-0.688654	0.344775	0.23613			-0.0597938	0.232871	0.900891			0.525256	1.91535	1.83321	1.94753	1.55534	0.44271	1.35548	0.573328	1.54456	0.979021	-0.146486	1.76954	0.380031	0.567229	1.76311	1.2864	0.31982	1.54461	0.244622	0.639002	0.80689		0.52057	0.0982794	2	1	1	3
[Master Protein] Adipocyte plasma membrane-associated protein OS=Mus musculus GN=Apmap PE=1 SV=1	Apmap	0.181285	0.120223	0.35016			0.0690868	0.132337	0.733423			0.0829086	0.0938802	0.659802			0.484034	0.0622843	-0.0369942	0.169925	0.169812	0.720618	0.0924462	0.399748	0.191578	0.351097	0.412548	-0.11832	0.302028	0.665745	-0.0675068	0.0851674	0.479397	0.0489095	0.537134	0.45843	0.321808		0.999282	5.42e-05	1	4	4	9
[Master Protein] Manganese-transporting ATPase 13A1 OS=Mus musculus GN=Atp13a1 PE=2 SV=2	Atp13a1	0.144097	0.0254053	0.229495			0.0321721	0.0177091	0.751693			0.324818	0.00337168	0.0150541			NaN	0.141356	-0.0846122	0.0874628	0.0480688	NaN	0.141356	NaN	0.242977	0.192166	NaN	0.11984	NaN	NaN	0.0406421	0.412598	NaN	0.39752	NaN	NaN	0.405059		1.04e-05	0.27735	1	1	1	1
[Master Protein] Cytosolic 5'-nucleotidase 1A OS=Mus musculus GN=Nt5c1a PE=2 SV=1	Nt5c1a	-0.312718	0.27703	0.444082			-0.424555	0.18178	0.192389			-0.134073	0.165753	0.639005			0.0193654	0.978626	0.799507	0.558967	0.589116	-0.127379	0.79518	-0.409255	0.847048	0.276398	-0.214125	0.831494	0.132104	-0.282808	0.356144	0.76209	-0.179169	-0.135515	-0.0559564	-0.239007	0.0304886		0.999969	2.3e-06	1	4	4	5
[Master Protein] Microtubule-associated protein RP/EB family member 2 OS=Mus musculus GN=Mapre2 PE=1 SV=1	Mapre2	0.101595	0.0507443	0.251956			-0.0100554	0.0319484	0.877379			-0.0326387	0.0387461	0.577037			0.130397	0.160465	-0.065376	-0.0129391	0.0531366	0.284881	0.169925	0.164119	0	0.154731	-0.030162	0.0336831	0.0862998	-0.0305343	0.156119	-0.0905123	0.0209089	0.0295442	-0.0641303	0.156402	0.0104424		0.851546	0.0298178	7	5	6	10
[Master Protein] Isoform 2 of Glucosidase 2 subunit beta OS=Mus musculus GN=Prkcsh	Prkcsh	-0.171047	0.454461	0.785182			-0.282375	0.408862	0.640049			-0.161019	0.30679	0.785288			0.066671	1.22995	0.958314	1.35755	0.903122	0	0.843275	-0.0896372	2.17466	0.732074	-0.0924462	1.37764	-0.0813002	-0.142801	2.04264	1.36797	-0.203214	1.22097	-0.00786216	-0.0792266	0.459728		0.771934	0.0507317	2	4	4	8
[Master Protein] Adenine phosphoribosyltransferase OS=Mus musculus GN=Aprt PE=1 SV=2	Aprt	0.124569	0.0963199	0.589613			0.0134435	0.123986	0.954662			-0.0118687	0.111387	0.950778			-0.905673	-0.280108	-0.133856	-0.784987	-0.526156	-0.435502	-0.217098	-0.702614	-0.251132	-0.401587	-0.565199	-0.465123	-0.331844	-1.00757	-0.193823	-0.834414	-0.316672	-0.168682	-0.729146	-0.573991	-0.524581		0.994706	0.000609733	1	2	2	6
[Master Protein] 60S ribosomal protein L8 OS=Mus musculus GN=Rpl8 PE=2 SV=2	Rpl8	0.0165692	0.220943	0.954899			-0.0941412	0.142377	0.66463			0.0747319	0.181065	0.77905			-0.834414	-0.415038	-0.326501	-0.364411	-0.485091	-1.17247	-0.0874628	-0.517058	-0.0970987	-0.468522	-0.672114	-0.0698214	-0.42164	-1.02284	-0.709744	-0.187085	-0.240051	-0.191224	-0.678072	-1.22607	-0.5045		0.99506	0.000499192	1	3	3	8
[Master Protein] Carnitine O-palmitoyltransferase 1, muscle isoform OS=Mus musculus GN=Cpt1b PE=2 SV=1	Cpt1b	0.424442	0.0455089	0.00122954			0.313763	0.0456218	0.00379563			0.256375	0.12845	0.131023			-0.121991	-0.180572	-0.104108	0.0630097	-0.0859153	0.301464	0.420332	0.42586	0.206451	0.338527	0.186413	0.191224	0.076962	0.341434	0.343205	0.955454	0.629888	0.39752	0.321928	0.116324	0.484223		1	0	4	20	20	85
[Master Protein] Proteasome subunit beta type-4 OS=Mus musculus GN=Psmb4 PE=1 SV=1	Psmb4	0.104432	0.0717399	0.433626			-0.0057315	0.100894	0.97092			0.0644229	0.0517702	0.625078			0.290392	0.0418202	-0.143909	0.169925	0.0895571	0.350099	0.287577	0.164119	-0.02584	0.193989	0.229482	-0.247218	0.380031	0.150492	-0.0936591	0.0193654	0.214851	0.00991539	0.190684	0.306427	0.148248		0.999963	2.57e-06	1	4	4	9
[Master Protein] Mitochondrial-processing peptidase subunit beta OS=Mus musculus GN=Pmpcb PE=2 SV=1	Pmpcb	0.114017	0.0294551	0.550963			0.00435236	0.0644735	0.980947			0.10835	0.104214	0.451856			-0.165059	0.599038	0.0181474	0.43105	0.220794	0.334069	0.371969	0.23967	0.393536	0.334811	0.00991539	0.0987781	0.31797	0.317389	0.381679	0.558731	0.25952	0.646639	0.169925	0.0326663	0.333496		0.955471	0.00621234	2	4	4	6
[Master Protein] Phosphoacetylglucosamine mutase OS=Mus musculus GN=Pgm3 PE=1 SV=1	Pgm3	0.0870578	0.0994453	0.680331			-0.0225591	0.0922561	0.907052			0.212995	0.178948	0.371719			0.352789	-0.065095	-0.205749	0.487266	0.142303	0.0597062	0.0314783	0.519778	0.30648	0.229361	-0.0506261	-0.155795	0.104796	0.376767	0.323576	0.298341	0.0718929	0.646639	0.885829	-0.239007	0.332739		0.799139	0.0428502	2	3	3	9
[Master Protein] Protein Mettl7a2Higd1c OS=Mus musculus GN=UbiE-YGHL1(HIG1-4) PE=2 SV=1	UbiE-YGHL1(HIG1-4)	-0.195525	0.115299	0.369813			-0.305053	0.110356	0.158164			-0.221731	0.0898286	0.20089			0.130397	0.321928	0.718587	0.747234	0.479536	0.0400775	0.654004	0.156342	0.285621	0.284011	-0.0818771	0.478921	0.0675634	-0.0538669	0.461678	0.148099	0	-0.411725	-0.0889338	0.116324	-0.0472472		0.759395	0.0577848	6	3	3	10
[Master Protein] Muscular LMNA-interacting protein OS=Mus musculus GN=Mlip PE=4 SV=1	Mlip	-0.029358	0.070906	0.841705			-0.138723	0.0785267	0.359621			0.125977	0.0582687	0.282464			-0.0597062	0.0314783	-0.0183785	-0.467505	-0.128528	-0.304257	-0.065095	-0.287577	0.0253853	-0.157886	-0.103094	-0.106042	-0.235628	-0.310642	-0.580846	0.066671	-0.167295	-0.202629	-0.32389	-0.0792266	-0.141274		0.941972	0.00873183	11	6	6	11
[Master Protein] Probable lipid phosphate phosphatase PPAPDC3 OS=Mus musculus GN=Ppapdc3 PE=1 SV=1	Ppapdc3	-0.200255	0.133204	0.247692			-0.309177	0.0379976	0.00073507			-0.120108	0.0410907	0.0911866			0.321928	0.420332	0.318271	0.290677	0.337802	0.0101243	0.428237	-0.235488	0.347313	0.137547	-0.0713847	0.109347	0.0485802	-0.0696342	0.126218	-0.0295443	-0.215389	-0.0506261	-0.183712	0.0218594	-0.0914824		0.847928	0.0311797	1	2	2	7
[Master Protein] Cofilin-2 OS=Mus musculus GN=Cfl2 PE=1 SV=1	Cfl2	-0.158051	0.0268637	0.0271273			-0.266237	0.0809611	0.045895			0.00632744	0.0923829	0.964382			0.558731	0.47478	0.361555	0.541373	0.48411	0.276518	0.40439	0.276012	0.347313	0.326058	0.151008	0.377638	0.158904	-0.0538669	0.45568	0.497906	0.0917924	-0.0506261	0.155918	0.426009	0.2242		0.999998	1.1e-07	1	4	6	38
[Master Protein] 40S ribosomal protein S14 OS=Mus musculus GN=Rps14 PE=2 SV=3	Rps14	-0.221623	0.0330878	0.182498			-0.329663	0.0775572	0.0765622			0.0944547	0.0919171	0.502312			0.0573332	0.66073	0.0712587	0.342392	0.282929	-0.0101957	0.0520886	0.0343515	0.168976	0.0613051	0.0962154	0	-0.0400775	-0.377756	0.0879477	0.419903	0.0312509	0.0680184	-0.16601	-0.11456	0.0477206		0.740029	0.0648094	3	2	2	12
[Master Protein] Actin-binding Rho-activating protein OS=Mus musculus GN=Abra PE=1 SV=1	Abra	0.249774	0.12268	0.179322			0.142031	0.117859	0.421485			0.264021	0.131914	0.218631			-0.339089	-0.332575	-0.603341	-0.207442	-0.370612	0.0201778	-0.345996	0.209923	-0.367457	-0.120838	0.151008	-0.288245	-0.102362	-0.246512	-0.656795	0.53874	-0.155518	-0.191224	-0.219781	0.204982	0.0354396		0.999276	5.52e-05	1	4	4	10
[Master Protein] Malectin OS=Mus musculus GN=Mlec PE=4 SV=1	Mlec	-0.18486	0.091915	0.310527			-0.292517	0.0288088	0.0434718			-0.0280741	0.0526437	0.686641			-0.187085	0.347165	-0.00916001	0.311586	0.115627	0.0301619	0.0622843	-0.386355	0.016973	-0.0692339	-0.214125	-0.081794	-0.167457	-0.273648	-0.14743	-0.266939	-0.215389	-0.146486	-0.373815	-0.0221958	-0.204965		0.754672	0.0600335	2	4	4	11
[Master Protein] Ras-related protein Ral-B OS=Mus musculus GN=Ralb PE=2 SV=1	Ralb	0.562005	0.0396105	0.0293829	+		0.454711	0.127587	0.165809			0.0413635	0.122076	0.926127			NaN	-1.20482	-0.928741	-1.25277	-1.12878	NaN	-0.48755	NaN	-0.645992	-0.566771	NaN	-0.388772	NaN	NaN	-0.959358	-0.905673	NaN	-0.35973	NaN	NaN	-0.632701		0.639028	0.0847502	1	1	2	2
[Master Protein] Eukaryotic translation initiation factor 3 subunit F OS=Mus musculus GN=Eif3f PE=1 SV=2	Eif3f	-0.0896843	0.223824	0.809237			-0.196501	0.163765	0.531291			0.0664947	0.178273	0.812109			-1.18709	-0.156725	-0.248498	-0.237499	-0.457452	-1.08366	-0.0106473	-0.883186	-0.211055	-0.547137	-0.80487	-0.106042	-0.849974	-1.13448	-0.374395	-0.255257	-0.51307	-0.0818771	-0.984403	-1.10269	-0.587459		0.997032	0.00030745	1	3	3	5
[Master Protein] 3-phosphoinositide-dependent protein kinase 1 OS=Mus musculus GN=Pdpk1 PE=1 SV=2	Pdpk1	-0.0414952	0.000137025	0.596332			-0.148081	0.0463593	0.25123			0.31297	0.0137489	0.101508			NaN	0.739086	0.621032	0.807355	0.722491	NaN	0.680721	NaN	0.68127	0.680996	NaN	0.470747	NaN	NaN	0.678072	0.856636	NaN	0.918123	NaN	NaN	0.887379		0.0776731	0.172812	4	1	1	1
[Master Protein] Prefoldin 1 OS=Mus musculus GN=Pfdn1 PE=2 SV=1	Pfdn1	0.0755198	0.0862763	0.567486			-0.0307584	0.0319085	0.703348			0.0733166	0.0921239	0.520138			-0.00978106	0.121991	-0.226965	0.050626	-0.0160324	0.190103	0	-0.19513	0.242977	0.0594873	0.0197633	0	-0.102362	-0.159576	0.00822052	0.274362	-0.265142	0.19513	-0.15724	0.085518	0.0265258		0.735298	0.0656565	2	2	2	6
[Master Protein] BTB/POZ domain-containing protein KCTD12 OS=Mus musculus GN=Kctd12 PE=1 SV=1	Kctd12	0.296274	0.0678865	0.0770485			0.190286	0.0198511	0.0463431			0.122654	0.0551261	0.448004			NaN	0.22542	0.10561	0.203872	0.178301	NaN	0.338802	NaN	0.610348	0.474575	NaN	0.324198	NaN	NaN	0.412975	0.367976	NaN	0.614507	NaN	NaN	0.491241		0.436786	0.111521	2	1	1	1
[Master Protein] Transaldolase OS=Mus musculus GN=Taldo1 PE=1 SV=2	Taldo1	0.126089	0.105459	0.433976			0.0202849	0.0584589	0.855366			0.0483449	0.0570619	0.610952			0.182864	-0.20482	0	-0.163499	-0.0463636	0.325986	-0.20482	0.232291	-0.0345572	0.079725	-0.030162	-0.0344884	-0.0917925	0.210474	-0.184425	-0.111421	-0.0427497	-0.0609681	0.0837684	0.242701	0.0222662		0.999999	7.19e-08	1	6	6	15
[Master Protein] Protein phosphatase 1 regulatory subunit 12 OS=Mus musculus GN=Ppp1r12b PE=1 SV=1	Ppp1r12b	0.20515	0.0330782	0.0093727			0.0997744	0.0185429	0.0471033			0.0799982	0.0749225	0.381018			0.0193654	-0.0874628	0.0625414	-0.0931094	-0.0246664	0.268105	0.0824622	0.194816	0.176549	0.180483	0.0962154	0.11984	0	0.0949964	0.0644887	0.298341	0.168754	0.287697	0.183797	-0.163058	0.155106		0.975295	0.00299302	3	13	13	25
[Master Protein] Protein unc-45 homolog B OS=Mus musculus GN=Unc45b PE=1 SV=1	Unc45b	0.0797017	0.106721	0.639036			-0.025488	0.11878	0.889087			0.0556256	0.0866999	0.743825			0.427171	0.0418202	0.0970987	-0.0524674	0.128406	0.550693	0.0314783	0.224873	0.0253853	0.208107	0.0584957	-0.143195	0.141092	0.587478	-0.129283	-0.100929	0.140373	0	0.377305	0.375968	0.158543		0.761708	0.0567631	2	17	17	34
[Master Protein] Programmed cell death protein 10 OS=Mus musculus GN=Pdcd10 PE=1 SV=1	Pdcd10	0.523391	0.125343	0.112546			0.606126	0.0898074	0.0400245	+		0.0394708	0.298043	0.912496			0.130397	-0.267284	-0.860837	-0.853159	-0.462721	0.0101243	0.380143	-0.30895	0.161363	0.0606699	-0.00998409	0.51911	0	0.022484	0.185414	-0.376563	-0.0980321	1.47473	0.12749	-0.213244	0.182875		0.898809	0.0174835	3	2	2	3
[Master Protein] 60S ribosomal protein L23a OS=Mus musculus GN=Rpl23a PE=1 SV=1	Rpl23a	0.0970521	0.0735267	0.355464			-0.00774142	0.0314084	0.896222			-0.0214923	0.0374439	0.704347			-0.0295443	-0.0213737	0.155651	0.111508	0.0540603	0.207805	0.0622843	-0.0263113	0.360672	0.151112	0.0489095	-0.0344884	0.113956	-0.0305343	0.133751	0.174251	-0.0756643	-0.00998409	-0.00786216	0.0433926	0.0248266		0.999996	3.15e-07	2	4	4	16
[Master Protein] Isoform 3 of Uveal autoantigen with coiled-coil domains and ankyrin repeats OS=Mus musculus GN=Uaca	Uaca	0.0695912	0.233858	0.848373			-0.034778	0.15966	0.904687			0.100251	0.152367	0.695179			-1.5656	-0.678072	-0.589535	-0.974465	-0.951917	-1.42183	-0.133267	-0.965649	-1.00856	-0.882326	-1.45199	-0.648835	-0.666263	-1.3876	-0.778786	-1.30256	-0.425607	-0.656347	-0.795642	-1.25206	-0.886444		4.58e-06	0.281003	3	2	2	5
[Master Protein] Fatty acid-binding protein, epidermal OS=Mus musculus GN=Fabp5 PE=1 SV=3	Fabp5	0.14406	0.067246	0.238295			0.0397466	0.0979336	0.787314			0.266943	0.123871	0.168979			-0.111421	0.22542	0.211919	0.123382	0.112325	0.154034	0.338802	0.100694	0.432011	0.256385	-0.0609681	0.278102	-0.156402	0.299088	0.400538	0.801774	0.277007	0.620991	0.395301	0	0.419015		0.993188	0.000731521	1	2	2	5
[Master Protein] Ribosyldihydronicotinamide dehydrogenase [quinone] OS=Mus musculus GN=Nqo2 PE=2 SV=3	Nqo2	-0.0666758	0.0403395	0.646647			-0.170896	0.0507422	0.233829			0.104681	0.0468162	0.212083			0.0384741	0.489966	-0.123872	0.169925	0.143623	0.216575	0.0314783	0.0343515	0.0253853	0.0769475	0.0197633	-0.081794	0.150026	-0.0305343	-0.193823	-0.0196288	-0.0212165	0.246356	0.148863	0.0326663	0.077408		0.999425	4.15e-05	1	4	4	11
[Master Protein] Twinfilin-2 OS=Mus musculus GN=Twf2 PE=1 SV=1	Twf2	0.14827	0.116858	0.401821			0.0445203	0.0377463	0.6547			0.176827	0.0495344	0.0347327			0.191426	-0.144948	-0.237692	-0.13493	-0.0815359	0.389412	-0.254573	0.14066	-0.00856197	0.0667343	0.105493	-0.155795	-0.0708835	-0.0305343	-0.0333586	-0.049582	0.0818771	0.254719	0.197537	0.214505	0.139811		0.816581	0.0395772	2	9	9	23
[Master Protein] Endoplasmin OS=Mus musculus GN=Hsp90b1 PE=1 SV=2	Hsp90b1	-0.0239071	0.108743	0.862527			-0.127455	0.0691133	0.221303			0.00149277	0.0576831	0.98853			0.321928	0.160465	0.188072	0.13516	0.201406	0.450166	-0.110183	0.311461	0.0585522	0.177499	0.203795	-0.0579473	-0.0198996	0.311314	-0.0675068	-0.0395283	0.140373	-0.103094	0.12749	0.251979	0.0754439		1	1.78e-12	2	13	14	38
[Master Protein] UPF0598 protein C8orf82 homolog OS=Mus musculus PE=2 SV=1	[Master Protein] UPF0598 protein C8orf82 homolog OS=Mus musculus	0.264213	0.0855094	0.0661579			0.160741	0.0471984	0.0917247			0.230753	0.19352	0.330436			-0.402098	-0.443607	-0.408963	-0.163499	-0.354542	0.163136	-0.319279	-0.098915	-0.106259	-0.0903291	-0.146486	-0.344828	-0.22404	-0.228701	-0.0249463	0.225175	-0.454176	0.726982	0.076351	-0.389567	0.036953		0.999771	1.61e-05	1	3	3	8
[Master Protein] High mobility group protein HMG-I/HMG-Y OS=Mus musculus GN=Hmga1 PE=1 SV=4	Hmga1	0.137395	0.116042	0.347931			0.0340117	0.0567177	0.656644			-0.0387132	0.0504237	0.660333			0.10343	0.0622843	0.0537713	0.0255352	0.0612551	0.564498	-0.0540398	0.217418	0.0667261	0.198651	0.287697	-0.0698214	0.00984775	0.184122	0.0644887	0.0289513	0.10164	-0.0924462	0.244622	0	0.0565535		0.864786	0.0266402	1	1	2	5
[Master Protein] Capping protein (Actin filament), gelsolin-like OS=Mus musculus GN=Capg PE=1 SV=1	Capg	-0.192585	0.0635025	0.0756409			-0.294374	0.0717333	0.0231589			0.155634	0.0604432	0.176105			0.314109	0.388271	0.14743	0.332196	0.295501	0.233957	-0.065095	0.217418	0.0253853	0.102916	-0.103094	-0.0229004	-0.167457	0.299088	0	0.0384741	0.130787	0.0295442	0.183797	0.401205	0.156761		0.956735	0.00582526	5	4	4	11
[Master Protein] Isoform 2 of 4F2 cell-surface antigen heavy chain OS=Mus musculus GN=Slc3a2	Slc3a2	0.0129128	0.0819566	0.937764			-0.0887622	0.0556095	0.523395			-0.0385507	0.0541816	0.668732			0.241758	0.197939	-0.216318	0.372554	0.148983	0.135655	0.436099	0.0172781	0.0585522	0.161896	0	0.0774045	0.132104	0.229926	-0.138328	0.0193654	-0.109347	0.0197633	-0.0641303	0.242701	0.0216705		0.608031	0.0874935	2	2	2	3
[Master Protein] 60S ribosomal protein L26 OS=Mus musculus GN=Rpl26 PE=1 SV=1	Rpl26	0.0193835	0.0480606	0.840162			-0.0816431	0.0797214	0.517755			0.0549748	0.0500656	0.615595			0.397877	0.197939	0.0537713	0.13516	0.196187	0.365953	0.102362	0.217418	0.176549	0.21557	0.263035	-0.0579473	0.302028	0.203931	-0.138328	0.121464	0.196589	0.212408	0.328187	-0.0110552	0.169518		0.951753	0.00689953	3	4	4	10
[Master Protein] Maleylacetoacetate isomerase OS=Mus musculus GN=Gstz1 PE=1 SV=1	Gstz1	0.3896	0.202664	0.266981			0.28883	0.122304	0.276883			-0.0417526	0.137998	0.844562			0.427171	-0.59561	-0.270358	-0.0129391	-0.112934	0.86148	-0.280108	0.311461	0.21383	0.276666	0.263035	-0.130704	0.293991	0.582442	-0.129283	-0.0196288	0.545824	-0.157541	0.465123	-0.163058	0.134144		0.987339	0.00134406	1	2	2	4
[Master Protein] Hydroxyacyl-coenzyme A dehydrogenase, mitochondrial OS=Mus musculus GN=Hadh PE=1 SV=2	Hadh	0.791553	0.165158	0.017459	+		0.595882	0.139473	0.0309473	+		0.342278	0.10785	0.120701			-0.0395283	-0.765535	-0.496426	-0.521953	-0.45586	0.78099	0.0105693	0.525827	0.0253853	0.335693	0.177643	0.140598	0.0675634	0.646573	-0.33227	0.412598	0.753717	0.351472	0.757209	0.136502	0.4823		0.999994	3.84e-07	1	5	5	33
[Master Protein] Glutaminase kidney isoform, mitochondrial OS=Mus musculus GN=Gls PE=1 SV=1	Gls	0.142781	0.0459453	0.274553			0.0426188	0.0250313	0.675571			0.266298	0.0272693	0.0845376			NaN	0.584963	0.42414	0.635589	0.54823	NaN	0.782902	NaN	0.599121	0.691011	NaN	0.534877	NaN	NaN	0.646821	0.796171	NaN	0.918123	NaN	NaN	0.857147		0.118716	0.159492	3	1	4	5
[Master Protein] Monoglyceride lipase OS=Mus musculus GN=Mgll PE=1 SV=1	Mgll	0.387231	0.0857794	0.063722			0.577723	0.0671469	0.00603105	+		0.102053	0.0598276	0.339834			-0.363963	-0.443607	0.163825	-0.0794344	-0.180795	0.427682	0.0210616	0.318447	0.0585522	0.206436	0.513578	0.351165	0.167728	0.60248	0.349689	0.490986	0.715749	0.327885	0.401251	0.559034	0.498981		0.762813	0.0561484	5	2	2	4
[Master Protein] ATPase family AAA domain-containing protein 1 OS=Mus musculus GN=Atad1 PE=1 SV=1	Atad1	0.159755	0.0683411	0.245173			0.0599664	0.0796022	0.661777			0.136929	0.0794523	0.307888			0.182864	0.412383	0.0625414	0.46877	0.28164	0.464963	0.22542	0.470451	0.604745	0.441395	0.229482	0.28744	0.150026	0.665745	0.375337	0.685364	0.369573	0.690456	0.395301	0.251979	0.478535		0.999999	6.74e-08	1	5	5	11
[Master Protein] Sorting and assembly machinery component 50 homolog OS=Mus musculus GN=Samm50 PE=1 SV=1	Samm50	0.248763	0.122059	0.143281			0.149271	0.0499929	0.0848879			0.0444162	0.0851938	0.698082			-0.266939	-0.180572	-0.237692	-0.065888	-0.187773	0.464963	0.0314783	-0.0804187	-0.172061	0.0609904	-0.0818771	-0.194269	-0.0502732	0.150492	-0.0165829	-0.0395283	0.168754	0.105493	0.141774	-0.346923	0.00591413		1	1.3e-12	1	9	9	25
[Master Protein] 55 kDa erythrocyte membrane protein OS=Mus musculus GN=Mpp1 PE=1 SV=1	Mpp1	0.127816	0.0245993	0.475709			0.0283289	0.0129388	0.866105			-0.13868	0.0431657	0.302571			NaN	-0.5025	-0.123872	-0.449803	-0.358725	NaN	-0.280108	NaN	-0.181711	-0.230909	NaN	-0.359328	NaN	NaN	-0.301464	-0.565597	NaN	-0.372554	NaN	NaN	-0.469076		0.496381	0.100882	4	1	1	1
[Master Protein] TBC1 domain family member 1 OS=Mus musculus GN=Tbc1d1 PE=1 SV=3	Tbc1d1	0.180263	0.290767	0.634083			0.0809632	0.127439	0.693824			0.342159	0.152102	0.161582			0.0479345	0.0724086	-0.074962	0.514573	0.139989	-0.316857	1.21632	-0.0441226	0.425669	0.320252	0.492516	0.324198	0.432227	0.157281	-0.301464	0.893834	0.294285	0.995017	0.526287	0.106128	0.56311		0.75919	0.0578872	12	6	6	6
[Master Protein] Mitochondrial import receptor subunit TOM70 OS=Mus musculus GN=Tomm70a PE=1 SV=2	Tomm70a	0.158805	0.0636129	0.138394			0.0597056	0.031373	0.381265			0.223323	0.087321	0.063501			0.0193654	0.243454	0.188072	0.0255352	0.119107	0.358048	0.160465	0.148523	0.444611	0.277911	0.105493	0.191224	0.0955776	0.280552	0.221214	0.552098	0.328233	0.696608	0.277338	0.156402	0.402136		0.982917	0.00194771	1	4	4	7
[Master Protein] Splicing factor 3A subunit 1 OS=Mus musculus GN=Sf3a1 PE=1 SV=1	Sf3a1	0.224781	0.171873	0.397448			0.126163	0.121776	0.550228			0.158194	0.0716202	0.345894			0.139275	-0.0540398	-0.281413	-0.540568	-0.184187	0.420108	-0.229482	0.339206	-0.367457	0.040594	0.00991539	-0.344828	0.202493	0.24912	-0.406817	-0.209453	0.178092	0.105493	0.231325	0.195396	0.100171		0.0117711	0.218274	1	2	2	3
[Master Protein] Glutathione S-transferase A4 OS=Mus musculus GN=Gsta4 PE=1 SV=3	Gsta4	0.287204	0.0781401	0.114886			0.189113	0.0665607	0.218497			0.0509401	0.0564365	0.615741			0.0193654	-0.415038	-0.548893	-0.163499	-0.277016	0.276518	-0.121679	-0.0441226	-0.0699626	0.0101885	0.0680184	0	0.00984775	-0.185111	-0.33227	-0.209453	0.159356	-0.124627	0.0233325	-0.033423	-0.0369629		0.997894	0.000199732	4	3	3	13
[Master Protein] Plastin-3 OS=Mus musculus GN=Pls3 PE=4 SV=1	Pls3	-0.113922	0.0949827	0.587187			-0.211749	0.187519	0.472216			0.119695	0.0940875	0.623627			-0.111421	0.654004	0.497119	0.290677	0.332595	0.0981804	0.112209	0.116814	0.547488	0.218673	-0.225713	-0.0114048	-0.20114	0.123011	0.919476	0.648528	0.232885	0.0774788	0.12749	0.116324	0.240541		0.708551	0.0710093	3	5	6	8
[Master Protein] Ubiquitin-associated protein 2 OS=Mus musculus GN=Ubap2 PE=1 SV=1	Ubap2	-0.46372	0.30857	0.315452			-0.561299	0.29164	0.224			-0.00400849	0.277065	0.993107			0.565334	1.59553	1.05377	1.43105	1.16142	0.317858	1.28758	-0.117652	1.30302	0.697702	0.351472	1.24013	0.19388	-0.255501	1.47063	1.37551	-0.0756643	1.27952	0	0.401205	0.596115		0.141154	0.152791	2	1	1	2
[Master Protein] Omega-amidase NIT2 OS=Mus musculus GN=Nit2 PE=1 SV=1	Nit2	0.0412818	0.0253653	0.449571			-0.0562117	0.0382764	0.386365			0.124154	0.0710367	0.206059			-0.132638	-0.110183	-0.0276564	0.050626	-0.0549627	0	0.0520886	-0.0896372	-0.0171752	-0.013681	0.0295442	-0.11832	-0.0708835	-0.202389	-0.193823	0.0573332	-0.0427497	0.287697	-0.192645	-0.0447383	0.0129793		1	2.45e-13	1	8	8	23
[Master Protein] cAMP-regulated phosphoprotein 19 OS=Mus musculus GN=Arpp19 PE=4 SV=1	Arpp19	0.244408	0.0637907	0.0391488			0.147541	0.0907626	0.27782			0.130546	0.0503053	0.293124			0.199937	0.160465	0.0537713	-0.0524674	0.0904265	0.550693	0.270089	0.297386	0.221172	0.334835	-0.0506261	0.351165	0.269607	0.0879071	0.531782	0.448758	0.250696	0.548011	0.315642	0.27946	0.368513		0.960144	0.00517527	5	3	4	8
[Master Protein] Glutathione S-transferase omega-1 OS=Mus musculus GN=Gsto1 PE=2 SV=2	Gsto1	0.0870871	0.0585318	0.329158			-0.00975469	0.08962	0.937859			0.119941	0.0465105	0.319037			0.182864	0.150942	0.171953	0.352516	0.214569	0.198981	0.216318	0.297386	0.493938	0.301656	0.168819	0.28744	0.141092	-0.0936131	0.520332	0.525256	0.250696	0.246356	0.277338	0.324129	0.324755		0.999983	1.1e-06	3	5	5	15
[Master Protein] Integrin alpha-7 OS=Mus musculus GN=Itga7 PE=1 SV=3	Itga7	0.0827765	0.0733703	0.50279			-0.0139727	0.0388676	0.874692			0.0427056	0.0798108	0.678346			0.258152	-0.065095	-0.0463929	-0.065888	0.0201941	0.233957	0.188662	0.132755	-0.143492	0.102971	0.0489095	-0.081794	-0.113009	0.0736228	0.103378	0.375509	0.0209089	-0.168682	-0.0157673	0.0326663	0.048927		0.671623	0.0799069	7	7	7	9
[Master Protein] Actin-related protein 2/3 complex subunit 2 OS=Mus musculus GN=Arpc2 PE=1 SV=3	Arpc2	-0.00366206	0.107546	0.981807			-0.100349	0.0627989	0.403698			0.0661521	0.023872	0.404161			-0.255257	0.102362	0.0970987	-0.163499	-0.0548239	0	-0.0987782	0.232291	-0.367457	-0.0584859	-0.103094	-0.11832	-0.270961	0.0591957	-0.342687	-0.132638	-0.167295	-0.0506261	-0.0723509	-0.0221958	-0.089021		0.758507	0.0585006	2	5	5	15
[Master Protein] Cytochrome c oxidase subunit 6A2, mitochondrial OS=Mus musculus GN=Cox6a2 PE=1 SV=2	Cox6a2	0.811476	0.0491845	5.22382e-05	+		0.267067	0.0728048	0.0378514			0.515487	0.177065	0.0426209	+		-0.454566	-0.332575	-0.603341	-0.432316	-0.455699	0.450166	0.207158	0.438742	0.327041	0.355777	-0.309544	-0.11832	-0.123735	0.037281	-0.428843	0.565334	0.602408	0.627446	0.257798	-0.418713	0.326854		0.996583	0.000346282	1	2	2	25
[Master Protein] von Willebrand factor A domain-containing protein 8 OS=Mus musculus GN=Vwa8 PE=2 SV=2	Vwa8	0.628604	0.236955	0.0827491			0.532326	0.193184	0.0889135			0.314861	0.136442	0.267886			0.00971519	-0.443607	-0.589535	-0.283793	-0.326805	0.937716	-0.156725	0.579157	-0.152952	0.301799	0.389946	-0.247218	0.202493	0.914424	-0.232043	0.121464	0.856164	0.246356	0.864455	0.513471	0.520382		0.752811	0.0606505	2	12	12	26
[Master Protein] Isocitrate dehydrogenase 3 (NAD+) beta OS=Mus musculus GN=Idh3b PE=2 SV=1	Idh3b	0.404447	0.0760212	0.00541178			0.308204	0.107244	0.0632963			0.247136	0.113845	0.195273			-0.537028	-0.661198	-0.703868	-0.678072	-0.645041	-0.449308	-0.20482	-0.0263113	-0.281938	-0.240594	-0.249172	-0.344828	-0.331844	-0.00757324	-0.750771	-0.100929	0.241818	0	-0.0478285	-0.54157	-0.0897019		1	1.6e-13	2	10	10	57
[Master Protein] Protein Rpl3l OS=Mus musculus GN=Rpl3l PE=3 SV=1	Rpl3l	-0.0436295	0.0940443	0.775074			-0.13975	0.0704656	0.296007			-0.0520874	0.0898718	0.694015			-0.339089	0.0924462	-0.074962	-0.268196	-0.14745	-0.463247	-0.0430688	-0.266515	0.00851155	-0.19108	-0.225713	-0.18133	-0.38247	-0.544006	-0.102483	-0.351472	-0.316672	0.00991539	-0.604699	-0.43351	-0.339288		0.969658	0.00371895	3	8	8	36
[Master Protein] Trifunctional enzyme subunit beta, mitochondrial OS=Mus musculus GN=Hadhb PE=1 SV=1	Hadhb	0.675962	0.0754434	0.000702348	+		0.575955	0.0424341	0.0001249	+		0.385613	0.149564	0.057317			-0.29059	-0.229482	-0.133856	-0.0129391	-0.166717	0.651153	0.321928	0.66388	0.400021	0.509245	0.319937	0.527015	0.277781	0.477854	0.443607	1.19994	1.03125	0.896907	0.584963	0.261198	0.794851		1	0	2	13	13	76
[Master Protein] Vesicular integral-membrane protein VIP36 OS=Mus musculus GN=Lman2 PE=2 SV=2	Lman2	-0.092323	0.100533	0.580867			-0.187962	0.0955315	0.260617			0.000798028	0.0993397	0.995995			-0.187085	0.252387	0.273648	0.18133	0.13007	-0.195551	0.216318	-0.127112	0.257332	0.0377468	-0.0506261	0.24972	-0.282934	-0.301304	0.0956834	0.191426	-0.0980321	0.203795	-0.343653	-0.239007	-0.0570942		1	1.42e-08	1	6	6	9
[Master Protein] Inorganic pyrophosphatase OS=Mus musculus GN=Ppa1 PE=1 SV=1	Ppa1	-0.0514307	0.0558211	0.578113			-0.146825	0.0331833	0.0641202			0.145022	0.0286308	0.0181575			0.066671	0.131706	-0.065376	0.215013	0.0870034	-0.127379	0	0.100694	0.168976	0.0355727	0.0489095	-0.106042	-0.156402	-0.0855757	0	0.191426	0.0517151	0.123872	0.0155969	0.0433926	0.0852005		1	1.56e-14	1	9	9	22
[Master Protein] Protein Ahnak2 (Fragment) OS=Mus musculus GN=Ahnak2 PE=1 SV=1	Ahnak2	-0.10155	0.00959432	0.0618332			-0.19681	0.118535	0.24455			-0.149123	0.0534861	0.335065			0.0193654	0.150942	0.219781	0.0874628	0.119388	0.0400775	0.0314783	-0.00871726	0.00851155	0.0178375	-0.35973	0.0665977	-0.434937	0.177459	0.163499	-0.339089	-0.316672	-0.309544	-0.122682	-0.0447383	-0.226545		0.998883	0.000103929	4	5	5	14
[Master Protein] Small glutamine-rich tetratricopeptide repeat-containing protein alpha OS=Mus musculus GN=Sgta PE=1 SV=2	Sgta	0.131624	0.0995182	0.299532			0.0367315	0.0536698	0.612766			0.203747	0.0496348	0.0373544			-0.32681	-0.254573	-0.303781	-0.283793	-0.292239	-0.463247	0.0105693	-0.215168	0.0253853	-0.160615	-0.285091	-0.0461702	-0.212545	-0.34861	-0.385122	-0.00978106	-0.0105692	0.0584957	-0.0317088	-0.265239	-0.0517604		0.773602	0.0503197	2	2	2	4
[Master Protein] 28S ribosomal protein S26, mitochondrial OS=Mus musculus GN=Mrps26 PE=1 SV=1	Mrps26	-0.153894	0.0564355	0.477751			-0.248645	0.10413	0.382152			0.338944	0.0372028	0.303994			NaN	0.388271	-0.065376	0.215013	0.179303	NaN	-0.0874628	NaN	0.138279	0.0254082	NaN	-0.302184	NaN	NaN	0.163499	0.352789	NaN	0.186413	NaN	NaN	0.269601		0.683801	0.0754987	1	1	1	1
[Master Protein] Carbonic anhydrase 1 OS=Mus musculus GN=Ca1 PE=2 SV=4	Ca1	-0.131399	0.158439	0.568168			-0.226021	0.199405	0.435338			-0.0798311	0.183032	0.798602			0.112475	0.0622843	0.281182	0.584963	0.260226	-0.329568	0	0.457851	0.387023	0.128826	0.263035	-0.288245	-0.331844	-0.282808	0.810884	0.375509	-0.671767	-0.191224	-0.174834	0.434183	-0.0456268		0.999782	1.57e-05	2	3	3	11
[Master Protein] Sec1 family domain-containing protein 1 OS=Mus musculus GN=Scfd1 PE=1 SV=1	Scfd1	0.334603	0.200795	0.471448			0.240654	0.328775	0.662224			0.0846625	0.178498	0.844645			-0.232173	0.96782	-0.659925	0.550197	0.15648	0.0400775	0.22542	1.08848	0.610348	0.491083	0.0489095	0.462527	1.24063	1.04096	-0.807355	0.532014	0.26829	-0.0924462	0.579726	1.12139	0.481796		0.0752685	0.174373	3	2	2	2
[Master Protein] Prefoldin subunit 4 OS=Mus musculus GN=Pfdn4 PE=2 SV=1	Pfdn4	-0.30236	0.163423	0.394458			-0.396193	0.139847	0.223038			0.0986714	0.149557	0.677829			-0.220769	1.01057	0.578862	0.814697	0.54584	-0.0412227	0.626783	-0.117652	0.506011	0.24348	0	0.445943	-0.295007	0.037281	0.560016	0.703436	0.168754	0.568284	-0.0723509	-0.126532	0.248318		0.93444	0.00985206	5	2	2	4
[Master Protein] Histamine N-methyltransferase OS=Mus musculus GN=Hnmt PE=1 SV=1	Hnmt	-0.134642	0.106216	0.532503			-0.228395	0.0994244	0.268929			-0.338456	0.133839	0.106957			-0.0196288	0.640458	0.325576	0.676461	0.405716	0.47961	0.197939	-0.0441226	0.450869	0.271074	0.0962154	0.20114	-0.20114	0.365086	0.425306	0.148099	-0.252542	0.168819	-0.228941	-0.641106	-0.161134		0.964635	0.00460959	1	3	3	5
[Master Protein] Ras-related protein Rab-1A OS=Mus musculus GN=Rab1A PE=1 SV=3	Rab1A	0.110388	0.11744	0.462032			0.0166536	0.0711729	0.866997			0.02163	0.0880955	0.868604			-0.0395283	-0.133267	-0.00916001	-0.163499	-0.0863634	0.233957	0.278859	-0.165586	-0.251132	0.0240245	-0.0713847	-0.155795	-0.0605416	0.210474	-0.271302	0.00971519	0.0718929	-0.438442	0.0837684	0.0326663	-0.0480799		0.956472	0.00589533	34	4	7	45
[Master Protein] Short-chain specific acyl-CoA dehydrogenase, mitochondrial OS=Mus musculus GN=Acads PE=1 SV=2	Acads	0.534364	0.0809067	0.0027175	+		0.265994	0.120902	0.142629			0.50289	0.147067	0.0457732	+		0.10343	0.0622843	0.258462	0.290677	0.178713	0.894647	0.556393	0.853779	0.547488	0.713077	0.311944	0.240134	0.167728	0.894246	0.609485	1.42354	1.02609	0.959642	0.93587	0.392842	0.947597		0.999915	5.96e-06	2	10	10	36
[Master Protein] Myosin regulatory light chain 2, ventricular/cardiac muscle isoform OS=Mus musculus GN=Myl2 PE=1 SV=3	Myl2	0.082664	0.120108	0.655244			-0.00999687	0.185817	0.969715			0.141849	0.208875	0.662014			0.306246	0.549162	0.0271361	0.372554	0.313775	0.695743	0.0418202	0.507604	0.340588	0.396439	0.427421	0.324198	-0.102362	-0.134485	1.00412	0.812914	0.643435	-0.411725	0.328187	0.85532	0.445626		0.999951	3.64e-06	8	9	11	78
[Master Protein] Coiled-coil domain-containing protein 115 OS=Mus musculus GN=Ccdc115 PE=2 SV=1	Ccdc115	-0.555266	0.078047	0.0591051			-0.647714	0.301437	0.303845			0.188135	0.201757	0.838145			NaN	-0.0213737	-0.337996	-0.38109	-0.24682	NaN	-0.95818	NaN	-0.645992	-0.802086	NaN	-0.2205	NaN	NaN	-1.56857	-0.255257	NaN	-1.15754	NaN	NaN	-0.706399		0.439364	0.110899	1	1	1	1
[Master Protein] Hydroxyacyl glutathione hydrolase OS=Mus musculus GN=Hagh PE=1 SV=1	Hagh	0.0303729	0.0845186	0.774803			-0.0617567	0.0234885	0.152829			0.0893031	0.0474966	0.170125			-0.17603	-0.065095	-0.0846122	-0.163499	-0.122309	0.18117	-0.20482	-0.256098	-0.0879965	-0.0919362	-0.214125	-0.233797	-0.156402	-0.0936131	-0.222392	-0.0801704	-0.155518	0.0962154	-0.219781	-0.11456	-0.0947627		0.908566	0.0156425	7	5	5	21
[Master Protein] Ras suppressor protein 1 OS=Mus musculus GN=Rsu1 PE=2 SV=3	Rsu1	0.0650509	0.0369959	0.48927			-0.0266166	0.0437157	0.770219			0.0767942	0.0366771	0.263117			-0.111421	-0.387023	-0.270358	-0.467505	-0.309077	-0.329568	-0.20482	-0.298224	-0.143492	-0.244026	-0.321928	-0.233797	-0.31946	-0.282808	-0.520474	-0.415038	-0.203214	-0.191224	-0.219781	-0.265239	-0.258899		0.734148	0.0657639	3	2	2	9
[Master Protein] ATP synthase mitochondrial F1 complex assembly factor 1 OS=Mus musculus GN=Atpaf1 PE=4 SV=1	Atpaf1	0.723996	0.227957	0.154502			0.632364	0.325695	0.262616			0.288534	0.157019	0.49567			0.667064	-0.95818	-0.718818	-0.331622	-0.335389	1.17218	0.121991	0.209923	0.0503316	0.388607	0.581642	-0.0698214	0.746813	1.15389	-0.927649	0.0479345	0.663519	0.351472	1.04629	0.818326	0.585509		0.875677	0.023639	6	2	2	4
[Master Protein] Importin-5 OS=Mus musculus GN=Ipo5 PE=1 SV=3	Ipo5	-0.292499	0.128619	0.243072			-0.383824	0.0866154	0.0773714			0.113191	0.156901	0.587633			0.427171	0.934905	0.840878	1.25334	0.864074	0.536753	0.962386	0.23967	0.547488	0.571574	0.366985	0.792675	0.310021	0.311314	0.620251	1.22934	0.31982	0.720958	0.346803	0.350281	0.59344		0.975994	0.00286039	3	5	5	10
[Master Protein] NADH-ubiquinone oxidoreductase chain 3 OS=Mus musculus GN=Mtnd3 PE=3 SV=3	Mtnd3	0.314494	0.120341	0.255583			0.223294	0.0680767	0.305867			0.0684933	0.189375	0.768573			-0.701659	-0.280108	0.00910213	0.269461	-0.175801	-0.195551	0.160465	0.482942	0.106915	0.138693	-0.135515	0.24972	0.176498	-0.109823	0.0565835	0.518467	0.168754	0.581642	-0.131244	-0.55769	0.115986		0.889957	0.0205608	1	1	1	4
[Master Protein] Integrin beta-1 OS=Mus musculus GN=Itgb1 PE=1 SV=1	Itgb1	0.0976878	0.0114954	0.148469			0.00720779	0.0431708	0.925559			0.0877431	0.0904919	0.456319			0.139275	0.141356	0.196065	0.38247	0.214791	0.309684	0.33039	0.276012	0.33383	0.312479	0.168819	0.268703	0.0581029	0.317389	0.296982	0.654733	0.241818	0.39752	0.068895	0.185746	0.309742		0.982759	0.00199729	2	11	11	20
[Master Protein] Centromere protein V OS=Mus musculus GN=Cenpv PE=2 SV=2	Cenpv	0.129617	0.107652	0.4249			0.0393494	0.101901	0.800444			-0.0469038	0.0819922	0.756615			0.337441	-0.0321804	0	0.012824	0.0795212	0.389412	-0.156725	0.33232	0.271546	0.209138	0.287697	-0.207325	-0.102362	0.353309	0.263035	0.0759488	0.196589	-0.0403578	0.328187	-0.200533	0.0719667		0.878248	0.0232839	2	4	4	9
[Master Protein] Ras-related protein Rab-14 OS=Mus musculus GN=Rab14 PE=1 SV=3	Rab14	0.0745829	0.0377571	0.295986			-0.0143158	0.0643777	0.880778			0.0976122	0.0550363	0.332778			0	0.0824622	0.204014	0.192645	0.11978	0.259644	0.243454	0.067904	0.206451	0.194363	0.0295442	-0.0344884	0.0196287	0.14367	0.368968	0.427171	0.159356	0.22097	0.0614005	0.146486	0.203077		0.932764	0.0103311	32	3	4	35
[Master Protein] Pyruvate carboxylase OS=Mus musculus GN=Pcx PE=1 SV=1	Pcx	-0.167082	0.0649746	0.22037			-0.255546	0.06662	0.0699482			-0.0734982	0.0622811	0.491537			-0.132638	0.112209	-0.270358	0.123382	-0.0418509	-0.381563	-0.0430688	-0.277007	-0.134093	-0.208933	-0.0506261	-0.233797	-0.356934	-0.34861	-0.497015	-0.624491	-0.303616	-0.411725	-0.275635	-0.239007	-0.370895		0.707771	0.0714708	3	18	18	54
[Master Protein] Isoform D of Coronin-6 OS=Mus musculus GN=Coro6	Coro6	0.357513	0.12911	0.208595			0.269406	0.0868908	0.243146			0.142815	0.048031	0.234212			0.121464	-0.517607	-0.562314	-0.853159	-0.452904	0.0499253	-0.217098	0.232291	-0.446683	-0.0953912	-0.030162	-0.168506	-0.235628	0.037281	-0.520474	-0.100929	0.0818771	-0.157541	-0.122682	0.0958601	-0.0406831		0.76567	0.0547181	2	2	7	14
[Master Protein] Peroxisomal multifunctional enzyme type 2 OS=Mus musculus GN=Hsd17b4 PE=1 SV=3	Hsd17b4	0.43548	0.0148381	0.00427738			0.574258	0.0481527	0.000894243	+		0.220362	0.0726456	0.0536007			-0.243669	0.188662	0.00910213	-0.163499	-0.052351	0.365953	0.347165	0.42586	0.393536	0.383129	0.412548	0.403633	0.517535	0.587478	0.68834	1.01455	0.796786	0.702734	0.67611	0.521166	0.742269		1	4.54e-09	1	7	7	16
[Master Protein] 60S ribosomal protein L4 OS=Mus musculus GN=Rpl4 PE=1 SV=3	Rpl4	0.212589	0.0391556	0.0349518			0.125364	0.0641547	0.24531			0.00692983	0.0865049	0.955517			-0.209453	-0.517607	-0.408963	-0.397964	-0.383497	-0.116324	-0.306103	-0.127112	-0.134093	-0.170908	-0.146486	-0.330473	-0.14543	-0.159576	-0.508697	-0.509014	-0.0980321	-0.465664	-0.0806184	-0.102686	-0.251203		1	1.46e-09	1	7	7	24
[Master Protein] Collagen alpha-2(I) chain OS=Mus musculus GN=Col1a2 PE=2 SV=2	Col1a2	-0.164486	0.132236	0.593542			-0.251364	0.107733	0.361847			-0.113019	0.100978	0.512936			-0.509014	-0.229482	0.464404	-0.657608	-0.232925	-0.342392	-0.532874	0	-0.714379	-0.397411	-0.479469	-0.496831	-0.797507	-0.588744	-0.0588937	-0.509014	-0.758182	-0.64075	-0.86535	-0.213244	-0.597308		1	0	2	22	22	170
[Master Protein] 60S ribosomal protein L27 OS=Mus musculus GN=Rpl27 PE=1 SV=2	Rpl27	0.288289	0.0542327	0.0337472			0.201719	0.118252	0.267093			0.0654965	0.0373005	0.649224			-0.255257	-0.661198	-0.522421	-0.449803	-0.47217	-0.0836579	-0.319279	-0.0712587	-0.261328	-0.183881	-0.0924462	-0.247218	-0.0400775	-0.193724	-0.778786	-0.363963	-0.143836	-0.146486	-0.15724	-0.213244	-0.204954		0.999961	3.01e-06	1	3	3	7
[Master Protein] Mitogen-activated protein kinase OS=Mus musculus GN=Mapk3 PE=1 SV=1	Mapk3	0.0561172	0.0791165	0.840515			-0.0300372	0.105654	0.910556			0.0492871	0.0875288	0.756211			-0.165059	0.866733	0.235378	-0.222392	0.178665	0.251132	0.482393	0.0595887	0.146015	0.234782	-0.237395	0.333243	0.0389941	0.170764	0.437532	0.367976	0.149895	0.478302	0.0155969	-0.0221958	0.197915		0.755242	0.0598286	4	2	2	5
[Master Protein] Protein S100-A13 OS=Mus musculus GN=S100a13 PE=1 SV=1	S100a13	-0.158142	0.116546	0.451389			-0.244068	0.0589464	0.13889			-0.0816328	0.0426671	0.345052			-0.100929	0.313417	0.310929	0.593525	0.279235	0.0400775	0.428237	-0.205114	0.221172	0.121093	-0.103094	0.20114	0.132104	-0.134485	0.0801703	0.0943274	0.0104924	-0.146486	-0.15724	-0.033423	-0.0464658		0.994706	0.000598006	1	2	2	3
[Master Protein] Zinc finger protein 609 OS=Mus musculus GN=Znf609 PE=1 SV=2	Znf609	-0.200437	0.0668061	0.0446206			-0.286254	0.0691321	0.0147589			-0.142982	0.0622039	0.206358			0.67319	0.667425	0.746068	0.692491	0.694793	0.618437	0.321928	0.630585	0.406475	0.494356	0.271302	0.377638	0.219566	0.597497	0.576695	0.477047	0.140373	0.0962154	0.352955	0.261198	0.265558		1.5e-07	0.290985	1	1	1	2
[Master Protein] Glycosylphosphatidylinositol-anchored high density lipoprotein-binding protein 1 OS=Mus musculus GN=Gpihbp1 PE=1 SV=1	Gpihbp1	0.561496	0.144287	0.0358348	+		0.47583	0.149334	0.0662677			0.120236	0.168389	0.64556			-1.8519	-1.5025	-1.3265	-1.3155	-1.4991	-1.42183	-0.661198	-0.851477	-0.815917	-0.937605	-0.95109	-0.418829	-1.12373	-1.23758	-1.38512	-1.08017	-0.343145	-0.62532	-1.04783	-1.41871	-0.903035		0.926217	0.0119734	1	1	1	2
[Master Protein] Neurofilament light polypeptide OS=Mus musculus GN=Nefl PE=1 SV=5	Nefl	-0.546502	0.188643	0.0524939			-0.630506	0.245889	0.0866534			-0.200053	0.0969032	0.517487			0.337441	0.0924462	0.281182	0.0995356	0.202651	-0.161062	-0.373217	-0.932096	0.0909737	-0.343851	-0.80487	0.487049	-1.10236	-0.544006	-0.175087	-0.639598	-0.888579	-0.822357	-0.294743	-0.494264	-0.627908		1	1.23e-14	1	11	12	32
[Master Protein] Lupus La protein homolog OS=Mus musculus GN=Ssb PE=1 SV=1	Ssb	-0.22649	0.142301	0.369665			-0.310401	0.161733	0.257112			-0.0326436	0.189543	0.909606			-0.454566	0.261265	0.235378	0.050626	0.0231759	-0.610588	0.179324	-0.266515	-0.115477	-0.203314	-0.438442	0.259243	-0.461904	-0.770074	-0.0249463	0.191426	-0.303616	0.105493	-0.768675	-0.82397	-0.319868		0.659345	0.0815558	3	3	3	6
[Master Protein] Isoform 2 of Histone H2B type 1-P OS=Mus musculus GN=Hist1h2bp	Hist1h2bp	0.3246	0.0588708	0.0257732			0.240845	0.147035	0.270627			0.0461365	0.107202	0.826284			-0.565597	-0.858644	-0.631355	-0.924712	-0.745077	-0.610588	-0.306103	-0.341616	-0.4236	-0.420477	-0.168682	-0.233797	-0.31946	-0.962719	-0.836501	-0.594743	-0.132248	-0.214125	-0.742202	-0.607158	-0.458095		0.880406	0.0225829	15	4	4	28
[Master Protein] Very long-chain specific acyl-CoA dehydrogenase, mitochondrial OS=Mus musculus GN=Acadvl PE=1 SV=3	Acadvl	0.523634	0.0630422	0.00301577	+		0.440451	0.0737257	0.00723423			0.347314	0.16196	0.119009			-0.376563	-0.121679	-0.0558532	-0.0129391	-0.141759	0.259644	0.363748	0.590745	0.313366	0.381876	0.114712	0.28744	0.150026	0.572318	0.368968	0.945365	0.890653	0.744903	0.705257	-0.0561431	0.646007		0.974646	0.00303868	2	17	17	81
[Master Protein] Protein Taf15 OS=Mus musculus GN=Taf15 PE=2 SV=1	Taf15	0.034968	0.077373	0.710601			-0.0479133	0.0447063	0.430667			0.208782	0.0578983	0.0340234			-0.0395283	-0.065095	-0.0846122	-0.0524674	-0.0604257	0.144874	-0.110183	-0.235488	0.0989665	-0.0254577	0.0392595	-0.093867	-0.0813002	-0.134485	-0.271302	0.0479345	0.18737	0.212408	-0.131244	0.185746	0.100443		0.36678	0.120043	5	1	1	2
[Master Protein] GTP-binding nuclear protein Ran OS=Mus musculus GN=Ran PE=1 SV=3	Ran	-0.13788	0.0366261	0.168427			-0.220536	0.0504513	0.0499409			0.0960423	0.0472507	0.249146			0.10343	0.252387	-0.074962	0.247927	0.132196	-0.0944647	0	-0.0351894	0.106915	-0.0056847	0.0295442	-0.0579473	-0.0813002	-0.0305343	-0.301464	0.121464	-0.179169	0.0962154	0	0	0.00770199		0.995985	0.000419247	3	7	7	20
[Master Protein] Heat shock protein beta-6 OS=Mus musculus GN=Hspb6 PE=2 SV=1	Hspb6	0.401389	0.0803861	0.0180271			0.31899	0.0681825	0.025694			0.238829	0.103303	0.122656			0.066671	0.207158	0.00910213	-0.192645	0.0225715	0.60514	0.169925	0.501478	0.419299	0.423961	0.212408	0.420706	0.132104	0.382573	0.560016	0.950418	0.643435	0.295824	0.636309	0.375968	0.580391		1	1.2e-09	1	5	5	38
[Master Protein] Putative RNA-binding protein 3 OS=Mus musculus GN=Rbm3 PE=2 SV=1	Rbm3	0.308534	0.152936	0.15429			0.226724	0.103908	0.161184			-0.258739	0.0536809	0.0832105			-0.154171	0.112209	0.130848	0.111508	0.0500986	-0.0622842	0.592017	0.202389	0.702408	0.358633	0.311944	0.470747	0.402632	-0.176549	0.375337	-0.069902	0.0618392	-0.030162	0.231325	-0.102686	0.018083		0.723704	0.0677223	2	2	2	10
[Master Protein] Clathrin heavy chain OS=Mus musculus GN=Cltc PE=1 SV=1	Cltc	-0.0107156	0.0347434	0.904539			-0.0924723	0.0524614	0.358181			0.0581824	0.0570358	0.520794			-0.0801704	0.160465	0.196065	0.269461	0.136455	0.0201778	0.112209	0.164119	0.206451	0.125739	0	-0.0114048	-0.113009	0.116058	0.228269	0.345135	0.0104924	0.114712	0.00781946	0.0326663	0.102165		0.771378	0.0508352	3	25	25	66
[Master Protein] Gamma-glutamylcyclotransferase OS=Mus musculus GN=Ggct PE=1 SV=1	Ggct	-0.141073	0.0650646	0.162448			-0.222696	0.0434611	0.0143417			0.0990681	0.0420841	0.18117			0.298341	0.428237	0.332844	0.505528	0.391238	0.472305	0.188662	0.14066	0.199033	0.250165	0.0868774	0.296718	0.029344	0.229926	0.199841	0.26628	0.111421	0.405053	0.257798	0.297494	0.267609		0.896425	0.018447	1	2	2	4
[Master Protein] Plasminogen activator inhibitor 1 RNA-binding protein OS=Mus musculus GN=Serbp1 PE=1 SV=2	Serbp1	0.0339656	0.140125	0.874401			-0.0474788	0.0940574	0.77993			0.0259352	0.0912275	0.863881			0.290392	-0.229482	-0.248498	-0.163499	-0.0877716	0.381634	-0.400962	-0.0896372	-0.106259	-0.053806	0.0868774	-0.330473	-0.0299532	0.037281	-0.439984	-0.243669	-0.143836	-0.385493	0.0310269	0.195396	-0.109315		0.761809	0.0563536	4	10	10	26
[Master Protein] Puromycin-sensitive aminopeptidase OS=Mus musculus GN=Npepps PE=1 SV=2	Npepps	0.0944772	0.0435722	0.324232			0.0132709	0.0449371	0.88067			0.0952881	0.0454565	0.219124			-0.00978106	0.0924462	-0.164229	0.169925	0.0220902	0.233957	0.0622843	0.0086649	0.161363	0.116567	0.0584957	-0.0114048	-0.134542	0.123011	0.141246	0.249978	-0.0536379	0.177643	0.162939	0.116324	0.130649		0.892662	0.0189027	5	11	11	35
[Master Protein] Alpha actinin 1a OS=Mus musculus GN=Actn1 PE=2 SV=1	Actn1	-0.102824	0.081111	0.372438			-0.183739	0.061024	0.0790459			-0.00817707	0.0644728	0.936363			0.130397	0.141356	0.204014	0.352516	0.207071	0.0201778	0.380143	0.0512254	-0.0345572	0.104247	-0.0403578	0.171187	-0.212545	0.0949964	0.103378	0.26628	-0.109347	-0.0609681	-0.105709	0.085518	0.0151546		0.796598	0.0437213	2	7	21	168
[Master Protein] Titin OS=Mus musculus GN=Ttn PE=1 SV=1	Ttn	-0.649838	0.105571	0.0556019			-0.730652	0.204102	0.0667726			-0.0432481	0.0656115	0.861301			0.39046	-0.065095	0.180035	-0.741266	-0.0589665	-0.40828	-0.858644	-0.948775	-0.61952	-0.708805	-0.736966	0.0336831	-1.16746	-1.2555	-0.821855	-1.03953	-0.831245	-0.62532	-0.9386	-0.729642	-0.832867		1	0	15	19	1684	12699
[Master Protein] Serine/threonine-protein phosphatase 6 catalytic subunit OS=Mus musculus GN=Ppp6c PE=2 SV=1	Ppp6c	-0.235547	0.105968	0.146334			-0.316119	0.0864112	0.0402556			0.0422692	0.0654938	0.736325			0.274362	0.459432	0.437686	0.61891	0.447598	0.317858	-0.144948	0.268817	0.406475	0.212051	0.203795	-0.2205	0.141092	0.164038	0.368968	0.314109	-0.0536379	0.351472	0.120294	0.136502	0.173748		0.999505	3.39e-05	1	3	3	5
[Master Protein] Translocation protein SEC62 OS=Mus musculus GN=Sec62 PE=1 SV=1	Sec62	-0.168158	0.0882343	0.323616			-0.247903	0.0710173	0.114882			-0.0525996	0.088408	0.689136			-0.198226	0.313417	0.296132	0.123382	0.133676	-0.195551	0.197939	-0.215168	0.0748541	-0.0344814	-0.309544	0.0447383	-0.0708835	-0.292027	0.0565835	0.112475	-0.265142	-0.0713847	-0.131244	-0.478834	-0.166826		0.98484	0.00163221	1	3	3	4
[Master Protein] Ras-related protein Rab-10 OS=Mus musculus GN=Rab10 PE=1 SV=1	Rab10	0.0998015	0.0636989	0.277982			0.0207764	0.0398258	0.745207			-0.0783261	0.0662051	0.391026			-0.069902	-0.0213737	-0.205749	-0.065888	-0.0907281	-0.183963	0.169925	0	0.0503316	0.00907345	0.0489095	-0.0114048	-0.134542	-0.202389	-0.0503317	0.0193654	-0.191141	0.0295442	-0.266174	-0.332983	-0.148278		1	2.92e-08	31	5	6	48
[Master Protein] Alpha-2-antiplasmin OS=Mus musculus GN=Serpinf2 PE=1 SV=1	Serpinf2	-0.18016	0.0429011	0.117168			-0.258923	0.0815908	0.0820853			-0.0672036	0.066412	0.583446			-0.29059	0.0724086	0.0537713	0.012824	-0.0378966	-0.342392	-0.180572	-0.108253	-0.241008	-0.218056	-0.347019	-0.359328	-0.575115	-0.0460474	-0.15659	-0.509014	-0.316672	-0.309544	-0.546282	-0.138605	-0.364024		0.812236	0.0400312	2	2	2	12
[Master Protein] Uncharacterized protein OS=Mus musculus GN=Gm10260 PE=3 SV=2	Gm10260	0.133212	0.0434371	0.173455			0.0547487	0.0395866	0.513121			-0.0204411	0.0286591	0.718048			0.182864	0.0210616	-0.074962	0.226068	0.0887579	0.334069	0.188662	0.100694	0.264456	0.22197	0.142019	0.140598	0.228028	0.223471	-0.0165829	0.182864	0.0415193	0.19513	0.141774	0.0540399	0.123066		0.87122	0.0250823	3	3	3	8
[Master Protein] Malonyl-CoA-acyl carrier protein transacylase, mitochondrial OS=Mus musculus GN=Mcat PE=1 SV=3	Mcat	-0.08951	0.130266	0.840752			-0.167782	0.301198	0.803504			0.845387	0.0743374	0.347214			NaN	0.70044	0.701844	-0.13493	0.422451	NaN	0.0724086	NaN	0.593474	0.332941	NaN	-0.418829	NaN	NaN	0.928167	1.26628	NaN	0.933833	NaN	NaN	1.10006		0.0028775	0.239588	1	1	1	1
[Master Protein] Ubiquitin-like protein 5 OS=Mus musculus GN=Ubl5 PE=4 SV=1	Ubl5	0.39037	0.229508	0.399469			0.312104	0.254973	0.500704			-0.535116	0.0998227	0.118599			0.532014	-0.192645	-0.0369942	1.30639	0.40219	0.342106	1.39635	0.352881	1.0789	0.79256	0.37468	0.799218	0.4468	0.170764	1.78001	-0.220769	0.168754	0.319937	0.442222	0.185746	0.179178		0.935589	0.00966386	6	1	1	2
[Master Protein] DnaJ homolog subfamily B member 6 OS=Mus musculus GN=Dnajb6 PE=1 SV=4	Dnajb6	0.0626906	0.174065	0.852377			-0.0152871	0.115579	0.95574			-0.2341	0.123042	0.249994			-0.049582	-0.443607	0.735138	-0.163499	0.0196127	-0.0204641	-0.443607	0.399748	0.393536	0.0823033	0.105493	-0.344828	0.00984775	-0.168038	0.419154	-0.565597	0.111421	-0.536053	-0.00786216	-0.15078	-0.229774		0.817935	0.0392199	5	1	2	4
[Master Protein] Leukocyte elastase inhibitor A OS=Mus musculus GN=Serpinb1a PE=1 SV=1	Serpinb1a	0.537949	0.317681	0.225123			0.460388	0.148466	0.0874484			-0.0521208	0.0817311	0.790231			-0.32681	-0.144948	-0.844349	-0.268196	-0.396076	-0.030806	-0.729911	0.290297	1.03791	0.141873	0.105493	-0.465123	0.0581029	0.582442	0.0406421	0.10343	0.159356	-0.347019	0.0911479	0.0540399	0.0121908		0.880797	0.0224433	4	4	4	7
[Master Protein] 28S ribosomal protein S22, mitochondrial OS=Mus musculus GN=Mrps22 PE=2 SV=1	Mrps22	0.477637	0.127453	0.0481869			0.400134	0.108177	0.0567902			0.129033	0.0647308	0.386697			0.290392	0.0105693	-0.292554	-0.149143	-0.0351838	0.720618	0.112209	0.658384	0.278601	0.442453	0.279523	0.191224	0.482601	0.775718	0.0956834	0.375509	0.616213	0.513578	0.67611	0.288505	0.493983		1	2.77e-09	1	5	5	8
[Master Protein] Acyl-coenzyme A thioesterase 9, mitochondrial OS=Mus musculus GN=Acot9 PE=1 SV=1	Acot9	0.293548	0.050886	0.0189659			0.217421	0.0563679	0.0556347			0.0902187	0.0503169	0.316701			-0.415038	-0.729911	-0.496426	-0.449803	-0.522794	-0.39486	-0.144948	-0.146221	-0.230955	-0.229246	-0.179909	-0.330473	-0.31946	-0.176549	-0.520474	-0.165059	-0.277853	-0.030162	-0.363691	-0.239007	-0.215154		0.997574	0.000251308	2	6	6	13
[Master Protein] Proteasome subunit beta type-5 OS=Mus musculus GN=Psmb5 PE=1 SV=3	Psmb5	0.0208433	0.0235276	0.838989			-0.0550269	0.0988828	0.725089			-0.0551922	0.0448297	0.661419			0.0759488	-0.121679	-0.384918	-0.149143	-0.144948	-0.195551	-0.0762356	-0.136635	-0.0879965	-0.124104	0.0197633	-0.194269	0.0675634	-0.407504	-0.485427	-0.143364	-0.277853	-0.237395	-0.183712	-0.43351	-0.255167		0.985893	0.00154413	1	3	3	10
[Master Protein] Nestin OS=Mus musculus GN=Nes PE=1 SV=1	Nes	0.601412	0.0770111	0.0124131	+		0.525786	0.181436	0.0858442			0.0360821	0.0776869	0.874168			0.258152	-0.241973	0.361555	-0.120854	0.0642201	0.921715	0.633636	0.513704	0.593474	0.665632	0.287697	1.21589	0.591535	0.806275	0.0486347	0.558731	0.401814	0.54119	0.719612	0.909092	0.626088		2.41e-07	0.289721	2	3	3	4
[Master Protein] Protein-glutamine gamma-glutamyltransferase 2 OS=Mus musculus GN=Tgm2 PE=1 SV=4	Tgm2	-0.0274311	0.0416759	0.77874			-0.102439	0.0383484	0.269474			0.0773356	0.0585185	0.351785			0.208399	0.188662	-0.133856	0.0255352	0.072185	0.117039	-0.0321804	-0.0441226	0.138279	0.0447539	0.0197633	0.0774045	0.00984775	-0.101695	-0.15659	-0.121991	0.196589	0.0295442	-0.0641303	0.195396	0.0470815		1	3.6e-12	2	10	10	23
[Master Protein] Dipeptidyl peptidase 9 OS=Mus musculus GN=Dpp9 PE=2 SV=2	Dpp9	0.0500514	0.0672379	0.910186			-0.0244412	0.206224	0.958287			-0.131016	0.217861	0.706265			-0.980635	1.04182	0.180035	-0.149143	0.0230193	-0.149747	0.188662	0.0843922	0.168976	0.0730707	-0.372554	0.28744	-0.307181	-0.387604	0.772791	-0.32681	0.140373	0.67184	-0.436099	-0.711495	-0.132438		0.250478	0.1332	2	3	3	3
[Master Protein] Tyrosine-protein phosphatase non-receptor type 1 OS=Mus musculus GN=Ptpn1 PE=1 SV=2	Ptpn1	0.0849061	0.0874523	0.639647			0.0104751	0.139021	0.962448			0.0388834	0.111345	0.850058			-0.0395283	-0.443607	-0.659925	-0.163499	-0.32664	0	-0.443607	-0.155871	-0.367457	-0.241734	-0.451989	-0.344828	-0.0502732	0.0736228	-0.807355	-0.565597	-0.0536379	-0.536053	-0.285157	0.0540399	-0.277281		0.00310049	0.239298	1	1	1	2
[Master Protein] Elongation factor 1-alpha 1 OS=Mus musculus GN=Eef1a1 PE=1 SV=3	Eef1a1	0.162464	0.0753829	0.283967			0.0882305	0.0582259	0.484838			0.0356926	0.0410282	0.665903			-0.594743	-0.217098	-0.133856	-0.163499	-0.277299	-0.355331	-0.0106473	-0.127112	0.0337488	-0.114835	-0.35973	-0.130704	-0.178597	0.0150282	-0.29134	-0.121991	-0.0980321	-0.030162	-0.23816	-0.278535	-0.153376		0.995127	0.000487887	3	5	9	36
[Master Protein] S-methyl-5'-thioadenosine phosphorylase OS=Mus musculus GN=Mtap PE=1 SV=1	Mtap	-0.102834	0.0720082	0.361197			-0.177053	0.0776544	0.160313			-0.0406097	0.0462329	0.698276			0.0384741	-0.0430688	-0.226965	-0.192645	-0.106051	0.0400775	-0.306103	-0.287577	-0.281938	-0.208885	-0.261046	-0.388772	-0.123735	-0.0855757	-0.556393	-0.389274	-0.468675	-0.321928	-0.275635	-0.163058	-0.323714		1	1.87e-08	1	5	5	13
[Master Protein] Serine/threonine-protein kinase Nek9 OS=Mus musculus GN=Nek9 PE=1 SV=2	Nek9	-0.164908	0.0643603	0.159247			-0.238691	0.136309	0.234862			0.0492567	0.11357	0.810145			0.53874	0.599038	0.273648	0.487266	0.474673	0.381634	0.459432	0.283172	0.11482	0.309765	0.237943	-0.106042	0.538096	0.612396	-0.102483	0.208399	0.285672	-0.0924462	0.70044	0.324129	0.285239		0.204363	0.139622	1	2	2	3
[Master Protein] Carbonyl reductase [NADPH] 1 OS=Mus musculus GN=Cbr1 PE=1 SV=3	Cbr1	0.141381	0.0732978	0.30957			0.0677884	0.0432441	0.51959			0.0773197	0.0572415	0.363281			0.0759488	-0.20482	-0.326501	0.0255352	-0.107459	-0.172467	0.0724086	0	0.235745	0.0339216	0.0680184	-0.207325	0.0389941	-0.0305343	-0.0675068	-0.0395283	-0.155518	0.212408	0.12749	0.0433926	0.037649		1	9.11e-11	1	7	7	24
[Master Protein] Cell cycle control protein 50A OS=Mus musculus GN=Tmem30a PE=1 SV=1	Tmem30a	0.0498247	0.0171676	0.821286			-0.0235989	0.0981163	0.933095			-0.200326	0.0271317	0.471654			NaN	0.443919	-0.0943274	0.169925	0.173172	NaN	0.188662	NaN	0.257332	0.222997	NaN	-0.0698214	NaN	NaN	0.368968	-0.111421	NaN	0.00991539	NaN	NaN	-0.050753		0.0475744	0.188107	2	1	1	1
[Master Protein] Glyoxylate reductase/hydroxypyruvate reductase OS=Mus musculus GN=Grhpr PE=1 SV=1	Grhpr	-0.118372	0.093937	0.385361			-0.191575	0.0786137	0.13926			-0.0440946	0.0142162	0.6348			0.0759488	0.179324	-0.074962	0.215013	0.0988308	-0.0622842	0.131706	-0.30895	0.161363	-0.0195415	-0.030162	-0.143195	0.132104	-0.39752	-0.0249463	-0.154171	-0.109347	-0.168682	-0.0889338	-0.163058	-0.136838		0.92651	0.0115134	3	5	5	18
[Master Protein] Tumor protein D54 OS=Mus musculus GN=Tpd52l2 PE=1 SV=1	Tpd52l2	0.0276959	0.0980289	0.855954			-0.0453788	0.0987143	0.769834			-0.112331	0.0936031	0.481276			0.00971519	0.313417	-0.123872	0.012824	0.053021	-0.127379	0.313417	-0.098915	0.235745	0.0807169	0.0295442	-0.18133	0.113956	-0.273648	0.349689	-0.0395283	-0.303616	0.0774788	-0.394279	0.136502	-0.104689		0.7476	0.0626147	7	3	3	7
[Master Protein] ATP-dependent Clp protease proteolytic subunit, mitochondrial OS=Mus musculus GN=Clpp PE=1 SV=1	Clpp	0.470548	0.177722	0.0956315			0.397853	0.147079	0.106145			0.116107	0.121124	0.600586			-0.00978106	-0.400962	-0.496426	-0.540568	-0.361934	0.486878	-0.280108	0.438742	-0.211055	0.108614	0.159941	-0.18133	0.202493	0.47242	-0.473931	-0.17603	0.501881	-0.0818771	0.430634	0.085518	0.152025		0.991806	0.000903294	1	2	2	7
[Master Protein] RuvB-like 2 OS=Mus musculus GN=Ruvbl2 PE=2 SV=3	Ruvbl2	0.177083	0.0708129	0.0833942			0.104473	0.0515689	0.172886			0.0756581	0.0622849	0.426961			-0.17603	-0.1686	-0.270358	-0.237499	-0.213122	0.0301619	-0.156725	0.164119	-0.181711	-0.0360388	-0.0609681	-0.0698214	-0.113009	0.022484	-0.321928	-0.154171	0.178092	-0.168682	-0.105709	0.085518	-0.0329904		0.931294	0.0105741	2	4	4	6
[Master Protein] Protein FAM49B OS=Mus musculus GN=Fam49b PE=2 SV=1	Fam49b	0.0591962	0.0264414	0.456306			-0.012579	0.0406738	0.877636			-0.100335	0.0655997	0.278469			0.066671	-0.217098	0.00910213	-0.163499	-0.0762059	0.0400775	-0.0987782	-0.0263113	0.016973	-0.0170097	-0.0506261	-0.106042	-0.178597	0.0664274	-0.175087	-0.428094	-0.109347	0.00991539	-0.16601	-0.252063	-0.18912		0.999994	4.1e-07	1	5	5	13
[Master Protein] Bcl-2-like protein 13 OS=Mus musculus GN=Bcl2l13 PE=1 SV=2	Bcl2l13	0.231662	0.0926787	0.0870993			0.160296	0.0517581	0.0653357			0.201105	0.085768	0.110294			0.0289513	0.102362	0.188072	0.18133	0.125179	0.638155	0.141356	0.254317	0.393536	0.356841	0.246356	0.161062	0.176498	0.399851	0.443607	0.721284	0.574393	0.581642	0.389327	0.166249	0.486579		0.999859	1.02e-05	1	3	3	8
[Master Protein] Acetyl-CoA acetyltransferase, mitochondrial OS=Mus musculus GN=Acat1 PE=1 SV=1	Acat1	0.546433	0.0843568	0.0016983	+		0.475475	0.070858	0.00140904			0.325055	0.0959481	0.0407223			-0.049582	-0.1686	-0.174498	-0.120854	-0.128383	0.564498	0.160465	0.573328	0.373908	0.41805	0.229482	0.278102	0.167728	0.592496	0.467652	0.899071	0.715749	0.820091	0.646363	0.27946	0.672147		1	0	1	11	11	84
[Master Protein] BAG family molecular chaperone regulator 3 OS=Mus musculus GN=Bag3 PE=1 SV=2	Bag3	0.123462	0.0232885	0.0206648			0.0526181	0.0250772	0.237951			0.142885	0.0622487	0.0933413			-0.154171	-0.110183	-0.143909	-0.0259952	-0.108565	-0.0622842	0.0622843	0.02584	0.0337488	0.0148972	-0.146486	-0.0344884	-0.0917925	-0.0151864	0.00822052	0.216811	0.0818771	0.254719	0.00781946	-0.126532	0.0869389		1	0	1	14	14	39
[Master Protein] Methionine adenosyltransferase 2 subunit beta OS=Mus musculus GN=Mat2b PE=2 SV=1	Mat2b	-0.133596	0.147919	0.59082			-0.20423	0.10161	0.322425			-0.0388361	0.103225	0.816503			-0.415038	0.197939	0.266075	0.226068	0.0687612	-0.304257	0.270089	-0.409255	0.184083	-0.064835	-0.411725	0.20114	-0.134542	-0.34861	0.0163945	0.00971519	-0.329848	0.186413	-0.333737	-0.404066	-0.174305		0.241495	0.134025	2	1	1	5
[Master Protein] Protein Hook homolog 3 OS=Mus musculus GN=Hook3 PE=1 SV=2	Hook3	-0.325872	0.126455	0.214552			-0.39602	0.100891	0.0960242			0.0800038	0.152736	0.706062			-0.100929	0.764286	0.503574	0.514573	0.420376	-0.0204641	0.160465	-0.225292	0.463307	0.0945037	-0.0403578	0.150867	-0.14543	-0.237579	0.394279	0.511646	-0.143836	0.520531	-0.275635	-0.0909085	0.10436		0.343933	0.123296	2	4	4	9
[Master Protein] Septin-2 OS=Mus musculus GN=Sept2 PE=1 SV=2	2002-09-01	0.0957767	0.0511287	0.271849			0.0258886	0.0443735	0.73286			0.0382305	0.0460365	0.607337			0	-0.254573	-0.164229	-0.149143	-0.141986	-0.051715	-0.0874628	0.116814	-0.162475	-0.0462097	0	-0.0461702	-0.167457	-0.0855757	-0.281286	-0.255257	0.0618392	-0.0818771	-0.0806184	-0.033423	-0.0778673		0.94157	0.00881799	9	4	4	8
[Master Protein] Heat shock 70 kDa protein 12A OS=Mus musculus GN=Hspa12a PE=1 SV=1	Hspa12a	-0.147683	0.0734405	0.202851			-0.217547	0.170336	0.359918			-0.0824194	0.0578191	0.692696			-0.0905123	-0.0430688	0.180035	0.0255352	0.0179973	-0.242857	-0.144948	-0.245756	0.11482	-0.129685	-0.451989	0.28744	-0.730393	-0.273648	0.170841	-0.389274	-0.277853	-0.261046	-0.42553	-0.0561431	-0.281969		0.953903	0.00667906	1	4	4	8
[Master Protein] Ubiquitin-conjugating enzyme E2 B OS=Mus musculus GN=Ube2b PE=1 SV=1	Ube2b	-0.131185	0.0898051	0.507523			-0.199967	0.0515885	0.252605			0.008688	0.100209	0.975631			NaN	-0.229482	-0.216318	0.0381351	-0.135888	NaN	-0.0874628	NaN	-0.446683	-0.267073	NaN	-0.2205	NaN	NaN	-0.451211	-0.551242	NaN	-0.103094	NaN	NaN	-0.327168		0.964794	0.00452051	1	1	1	1
[Master Protein] Zinc finger SWIM domain-containing protein 4 OS=Mus musculus GN=Zswim4 PE=2 SV=2	Zswim4	-0.221773	0.226488	0.535342			-0.289593	0.22518	0.424311			-0.0953862	0.218482	0.792568			-0.314636	0.121991	0.701844	0.352516	0.215429	-0.342392	0.0314783	-0.432525	0.718062	-0.00634431	-0.103094	0.462527	-0.282934	-0.890928	0.443607	-0.0597062	-0.57447	0.678072	-0.716207	-0.175442	-0.169551		1.91e-06	0.284104	1	1	1	4
[Master Protein] Integrin alpha-1 OS=Mus musculus GN=Itga1 PE=1 SV=2	Itga1	0.800213	0.33113	0.245843			0.73245	0.339551	0.268383			0.157444	0.143989	0.712538			0.497906	-0.241973	-0.483602	-1.85316	-0.520207	0.867061	-0.765535	0.834414	0.184083	0.280006	1.04409	-0.496831	0.310021	1.01129	-0.807355	0.112475	0.588468	-0.135515	0.615989	0.667017	0.369687		0.000246906	0.262637	1	3	3	3
[Master Protein] V-type proton ATPase catalytic subunit A OS=Mus musculus GN=Atp6v1a PE=1 SV=2	Atp6v1a	-0.0184733	0.234652	0.965215			-0.0862116	0.194521	0.81893			-0.0948703	0.172273	0.752376			-0.243669	-0.0540398	0.139163	1.11746	0.239728	-0.267104	0.633636	-0.225292	0.743779	0.221255	-0.237395	0.43758	-0.189825	-0.117997	0.875218	0.477047	-0.120752	0.554801	-0.404621	-0.213244	0.0586461		0.951589	0.00693713	5	3	3	6
[Master Protein] Isoform 4 of Mitochondrial import receptor subunit TOM5 homolog OS=Mus musculus GN=Tomm5	Tomm5	0.212363	0.11787	0.388085			0.14509	0.0480152	0.426985			0.134146	0.0944338	0.290197			-0.0801704	0.556393	-0.0558532	0.576349	0.24918	0.78099	0.4975	0.116814	0.450869	0.461543	0.343653	0.534877	0.432227	0.216987	0.443607	0.703436	0.531325	0.808776	0.365181	0.233364	0.528416		0.864156	0.0268654	4	1	1	3
[Master Protein] T-complex protein 1 subunit delta OS=Mus musculus GN=Cct4 PE=1 SV=3	Cct4	-0.0682074	0.0654651	0.577754			-0.135317	0.0598509	0.251426			0.0245577	0.0294696	0.750422			-0.198226	0.179324	0.155651	0.111508	0.0620642	-0.105353	0.169925	-0.155871	0.0667261	-0.00614319	-0.103094	0.11984	-0.212545	-0.211107	0.0406421	-0.100929	-0.0646091	0.00991539	-0.131244	0.0433926	-0.0486949		0.954962	0.00628364	5	12	12	25
[Master Protein] DnaJ homolog subfamily A member 3, mitochondrial OS=Mus musculus GN=Dnaja3 PE=1 SV=1	Dnaja3	0.157752	0.0172786	0.0481895			0.091038	0.0443443	0.277914			0.00597234	0.117375	0.967085			0.274362	0.347165	0.204014	0.0630097	0.222138	0.350099	0.436099	0.352881	0.38048	0.37989	0.203795	0.315096	0.211055	0.466965	0.368968	0.667064	0.232885	0.39752	0.424805	-0.126532	0.319148		0.956555	0.00586029	3	5	5	15
[Master Protein] NEDD8 OS=Mus musculus GN=Nedd8 PE=1 SV=2	Nedd8	-0.0106149	0.0470645	0.937901			-0.0771847	0.0403635	0.527965			0.0803914	0.0181604	0.142911			0.0384741	-0.0430688	-0.408963	0.13516	-0.0695995	-0.051715	-0.0106473	-0.0174874	-0.241008	-0.0802145	-0.0609681	-0.194269	-0.0198996	-0.255501	-0.203284	-0.0295443	-0.0868048	-0.0818771	-0.122682	-0.0110552	-0.0663928		0.999275	5.63e-05	1	2	2	8
[Master Protein] Serine/arginine-rich-splicing factor 1 OS=Mus musculus GN=Srsf1 PE=1 SV=1	Srsf1	0.0612972	0.058084	0.522302			-0.00507191	0.0531884	0.954505			-0.0288916	0.0594518	0.754288			0.0943274	0.0824622	0.243114	0.332196	0.188025	0.317858	0.338802	0.290297	0.0503316	0.249322	0.159941	0.386355	0.0955776	0.0446229	0.228269	0.174251	0.0618392	0.382333	0.162939	-0.0110552	0.154061		0.827927	0.036469	6	4	4	6
[Master Protein] Aflatoxin B1 aldehyde reductase member 2 OS=Mus musculus GN=Akr7a2 PE=1 SV=3	Akr7a2	-0.164356	0.185981	0.533769			-0.23068	0.0841691	0.1773			0.0142953	0.0868775	0.918421			-0.0801704	0.396353	0.340075	-0.0524674	0.150948	-0.463247	0.347165	-0.298224	0.360672	-0.0134083	-0.297266	0.0774045	-0.0502732	-0.292027	0.163499	0.199937	-0.252542	0.132974	-0.256775	-0.15078	-0.0654372		1	4.27e-09	1	6	6	18
[Master Protein] Isocitrate dehydrogenase [NADP] cytoplasmic OS=Mus musculus GN=Idh1 PE=1 SV=2	Idh1	0.0150514	0.124722	0.962978			-0.0510578	0.147677	0.872239			-0.178734	0.150116	0.469528			-0.783189	0.355481	0.318271	0.280108	0.0426678	-0.329568	0.0924462	0.100694	0.367305	0.0577192	-0.64075	0.171187	-0.0299532	0.236352	0.221214	-0.0196288	-0.252542	0.351472	-0.373815	-0.641106	-0.187124		1	2.7e-08	2	9	9	15
[Master Protein] Aldehyde dehydrogenase family 16 member A1 OS=Mus musculus GN=Aldh16a1 PE=2 SV=2	Aldh16a1	0.200408	0.0503269	0.0263394			0.134302	0.114919	0.397664			-0.117156	0.132904	0.567392			-0.454566	-0.59561	-0.562314	-0.61753	-0.557505	-0.520391	-0.359542	-0.266515	-0.281938	-0.357097	-0.135515	-0.18133	-0.489385	-0.458488	-0.851298	-0.415038	-0.303616	-0.451989	-0.404621	-1.12653	-0.540359		0.520563	0.09846	2	1	1	2
[Master Protein] L-xylulose reductase OS=Mus musculus GN=Dcxr PE=2 SV=2	Dcxr	-0.362757	0.0758137	0.605293			-0.428679	0.133255	0.561582			-0.283782	0.134858	0.572166			NaN	1.34716	1.19606	-0.163499	0.793244	NaN	0.278859	NaN	0.582114	0.430487	NaN	0.0665977	NaN	NaN	0.662531	-0.220769	NaN	0.382333	NaN	NaN	0.0807823		0.483802	0.10299	2	1	1	1
[Master Protein] CD81 antigen OS=Mus musculus GN=Cd81 PE=1 SV=2	Cd81	-0.15508	0.102286	0.282502			-0.220902	0.119244	0.208317			0.114991	0.0945187	0.51814			0.139275	0.40439	0.196065	0.215013	0.238686	-0.051715	0.234465	-0.175367	0.327041	0.0836061	-0.398549	0.171187	-0.0917925	0.0075336	0.400538	0.329705	-0.109347	0.420004	-0.0723509	0.0958601	0.132774		0.996583	0.00035445	1	2	2	3
[Master Protein] PDZ and LIM domain protein 1 OS=Mus musculus GN=Pdlim1 PE=2 SV=4	Pdlim1	0.199782	0.151868	0.309809			0.134623	0.0506691	0.110413			0.110438	0.120367	0.471117			0.066671	-0.133267	-0.0463929	-0.0524674	-0.041364	0.472305	-0.20482	0.44514	-0.0789513	0.158418	0.0774788	-0.0698214	0.19388	0.022484	0.242276	0.434403	0.277007	-0.285091	0.141774	0.450393	0.203697		0.999986	8.85e-07	2	6	6	22
[Master Protein] Splicing factor, proline- and glutamine-rich OS=Mus musculus GN=Sfpq PE=1 SV=1	Sfpq	0.231664	0.0647827	0.0497865			0.166613	0.0491249	0.0768566			-0.0453852	0.061151	0.618796			-0.302563	-0.443607	-0.337996	-0.163499	-0.311916	0.126377	-0.0987782	-0.117652	-0.230955	-0.0802517	-0.0506261	-0.330473	-0.0708835	-0.061729	-0.212806	-0.266939	0.0209089	-0.35973	-0.256775	-0.0909085	-0.190689		0.999998	1.69e-07	1	9	9	15
[Master Protein] Myosin-7B OS=Mus musculus GN=Myh7b PE=3 SV=1	Myh7b	-0.148178	0.113646	0.58763			-0.213223	0.0540679	0.338309			-0.230971	0.1931	0.333044			0.405257	-0.0874628	0.609109	-0.364411	0.140623	0.0597062	0.207158	0.0925662	-0.389652	-0.00755548	-0.0403578	-0.233797	0.0955776	0	-0.184425	0.00971519	-0.167295	-1.09245	-0.394279	0.126448	-0.303571		0	0.307984	1	1	20	219
[Master Protein] Transmembrane and coiled-coil domain-containing protein 1 OS=Mus musculus GN=Tmco1 PE=2 SV=1	Tmco1	-0.150102	0.0468235	0.42069			-0.214546	0.0556913	0.225066			-0.0136423	0.0901236	0.911144			0.306246	0.112209	0.0449474	-0.467505	-0.00102544	-0.0412227	-0.0762356	-0.256098	-0.230955	-0.151128	-0.249172	0.0225426	-0.270961	-0.237579	-0.342687	-0.454566	-0.252542	0.0774788	-0.42553	-0.0909085	-0.229214		0.366394	0.120968	1	1	1	4
[Master Protein] Thrombospondin-4 OS=Mus musculus GN=Thbs4 PE=1 SV=1	Thbs4	-0.154276	0.142352	0.419331			-0.217983	0.0903527	0.135612			0.104268	0.102582	0.514357			-0.165059	0.0105693	0.0271361	-0.252766	-0.09503	-0.535037	-0.443607	0.202389	-0.22097	-0.249306	-0.465664	-0.168506	-0.531613	-0.407504	0.00822052	-0.154171	-0.483322	-0.398549	-0.183712	0.17603	-0.208745		1	1.38e-12	3	8	9	24
[Master Protein] Collagen alpha-2(XI) chain OS=Mus musculus GN=Col11a2 PE=2 SV=3	Col11a2	-0.0476248	0.374795	0.931129			-0.111087	0.256412	0.799151			0.0700184	0.270174	0.870651			-0.209453	-1.5639	-0.689071	-1.28379	-0.936555	-0.368387	-1.5639	-0.127112	-1.87732	-0.984179	-0.347019	-1.46512	-0.635236	-0.863183	-1.92765	-1.68589	-0.638601	-1.65635	-0.768675	-0.138605	-0.977624		9.85e-06	0.278136	8	1	1	2
[Master Protein] Adenylyl cyclase-associated protein 1 OS=Mus musculus GN=Cap1 PE=1 SV=4	Cap1	0.1592	0.10621	0.409005			0.0960603	0.20815	0.748364			0.105316	0.115549	0.702692			-0.0597062	0.412383	-0.0943274	0.332196	0.147636	0.190103	0.674088	0.164119	0.199033	0.306836	-0.157541	0.869296	-0.38247	0.27432	0.614878	0.744743	0.0718929	0.520531	0.0837684	0.324129	0.349013		0.795414	0.0442064	2	4	4	6
[Master Protein] Transcription intermediary factor 1-beta OS=Mus musculus GN=Trim28 PE=1 SV=3	Trim28	0.243994	0.127556	0.309197			0.181159	0.12932	0.432667			0.054505	0.12169	0.790627			0.182864	-0.373217	-0.589535	-0.29956	-0.269862	0.259644	-0.429251	0.100694	-0.0345572	-0.0258677	0.186413	-0.403722	0.076962	0.170764	-0.473931	-0.376563	0.0917924	-0.334419	0.141774	0.306427	-0.0341978		0.966974	0.00434695	2	5	5	9
[Master Protein] ATP-binding cassette sub-family F member 1 OS=Mus musculus GN=Abcf1 PE=1 SV=1	Abcf1	0.0423468	0.175706	0.917246			-0.0204815	0.078887	0.949162			0.372517	0.0885081	0.0228337			0.329705	-0.472753	1.11828	0.012824	0.247015	0.550693	-0.267284	0.247012	0.627027	0.289362	0.159941	-0.0579473	0.302028	0.24912	0.479526	0.648528	0.311359	0.88618	0.690757	0.45843	0.599051		0.00522809	0.230825	1	3	3	6
[Master Protein] Protein kinase C and casein kinase substrate in neurons protein 2 OS=Mus musculus GN=Pacsin2 PE=1 SV=1	Pacsin2	0.226397	0.0439564	0.00760268			0.163731	0.130398	0.359496			-0.0505145	0.0948554	0.786434			-0.454566	-0.443607	-0.349584	-0.467505	-0.428815	-0.254929	-0.065095	-0.298224	-0.191426	-0.202419	-0.157541	0.0665977	-0.259087	-0.168038	-0.807355	-0.351472	0.0517151	-0.297266	-0.373815	-0.607158	-0.315599		1	1.37e-09	2	8	8	11
[Master Protein] Receptor accessory protein 5, isoform CRA_a OS=Mus musculus GN=Reep5 PE=4 SV=1	Reep5	-0.119988	0.203424	0.726465			-0.182606	0.202472	0.592274			-0.0406978	0.190653	0.899095			-0.942667	-0.319279	0.122484	-0.120854	-0.315079	-0.920928	0.0418202	-0.745683	-0.115477	-0.435067	-0.770518	0.161062	-0.697971	-1.06963	-0.111361	0.0851674	-0.483322	-0.273018	-1.03171	-0.989029	-0.538382		0.998873	0.000105477	2	3	3	10
[Master Protein] Thioredoxin OS=Mus musculus GN=Txn PE=1 SV=3	Txn	-0.101462	0.0486899	0.182786			-0.16296	0.0489721	0.0530926			-0.030068	0.0495679	0.709587			0.636037	0.584963	0.471006	0.61891	0.577729	0.644669	0.428237	0.412863	0.419299	0.476267	0.513578	0.20114	0.454032	0.46149	0.443607	0.455883	0.232885	0.311944	0.371256	0.551539	0.384701		0.999978	1.46e-06	1	3	3	14
[Master Protein] Copper chaperone for superoxide dismutase OS=Mus musculus GN=Ccs PE=2 SV=1	Ccs	0.227182	0.157476	0.418065			0.16608	0.133182	0.504268			0.00386777	0.130676	0.985661			0.636037	-0.0430688	-0.154034	0.421464	0.215099	0.816037	-0.0540398	0.543824	0.463307	0.442282	0.88618	0.0336831	0.524421	0.261775	0.199841	-0.049582	0.159356	0.449447	0.631256	0.734761	0.385048		0.712838	0.0700921	1	1	1	2
[Master Protein] Charged multivesicular body protein 4b OS=Mus musculus GN=Chmp4b PE=1 SV=2	Chmp4b	-0.0616959	0.0413527	0.404876			-0.122553	0.0649424	0.229784			-0.0011566	0.0308126	0.98887			0.329705	0.563589	0.410465	0.392317	0.424019	0.397147	0.243454	0.339206	0.469485	0.362323	0.212408	0.296718	0.113956	0.33546	0.548789	0.383004	0.223896	0.212408	0.340624	0.341616	0.30031		1	3.58e-10	1	6	6	15
[Master Protein] Acetyl-coenzyme A synthetase 2-like, mitochondrial OS=Mus musculus GN=Acss1 PE=1 SV=1	Acss1	0.542863	0.275851	0.206156			0.482106	0.122208	0.0873483			0.211258	0.0717524	0.219135			0.484034	-0.548304	0.0181474	-0.120854	-0.0417444	1.40484	-0.0321804	0.470451	0.161363	0.501119	0.54119	0.11984	0.439532	0.894246	0.207	0.462972	0.741172	0.456715	0.84276	0.75448	0.65162		0.999998	1.53e-07	1	6	6	13
[Master Protein] Protein Cilp2 OS=Mus musculus GN=Cilp2 PE=4 SV=1	Cilp2	-0.284223	0.0781337	0.157439			-0.344748	0.146108	0.174055			0.0126393	0.092329	0.949454			-0.302563	-0.0430688	0.288676	-0.38109	-0.109511	-0.491536	-0.359542	-0.155871	-0.56799	-0.393735	-0.479469	-0.759866	-0.408465	-0.75725	0.133751	-0.132638	-0.498119	-0.736966	-0.534877	-0.305503	-0.44162		0.986399	0.00147417	1	7	7	18
[Master Protein] Sepiapterin reductase OS=Mus musculus GN=Spr PE=2 SV=1	Spr	-0.181908	0.0690765	0.102902			-0.241575	0.0396642	0.00885142			0.0797593	0.0476937	0.283343			0.258152	0.428237	0.258462	0.440572	0.346356	0.107641	0.278859	-0.0351894	0.30648	0.164448	0.0868774	-0.0579473	0.132104	0.177459	0.185414	0.360402	0.0618392	0.203795	0.211148	0.085518	0.18454		0.963985	0.00466995	4	8	8	37
[Master Protein] 6-phosphogluconate dehydrogenase, decarboxylating OS=Mus musculus GN=Pgd PE=1 SV=3	Pgd	-0.0532591	0.0610022	0.660498			-0.111887	0.0562462	0.331821			-0.0102336	0.0462018	0.903033			-0.165059	0.234465	0.130848	0.203872	0.101031	0	0.252387	0.0086649	-0.0699626	0.0477724	-0.0506261	0.171187	-0.20114	-0.0460474	0.0723508	0.0573332	-0.155518	0.0774788	0.0538669	-0.138605	-0.0210888		1	1.18e-08	1	6	6	16
[Master Protein] RNA 3'-terminal phosphate cyclase OS=Mus musculus GN=RtcA PE=2 SV=2	RtcA	0.0354829	0.0468713	0.750174			-0.0229288	0.0355059	0.810778			0.0180613	0.0625611	0.827941			-0.132638	-0.0430688	-0.292554	0.146841	-0.0803547	-0.207233	0.0105693	0.0086649	0.00851155	-0.0448717	-0.237395	-0.0579473	-0.0917925	0	-0.129283	-0.198226	-0.290677	0.0962154	0	-0.033423	-0.0852222		0.955931	0.00610622	4	4	4	8
[Master Protein] Small nuclear ribonucleoprotein Sm D2 OS=Mus musculus GN=Snrpd2 PE=2 SV=1	Snrpd2	-0.140441	0.0491508	0.348628			-0.198735	0.102816	0.283169			0.158579	0.0964947	0.343912			0.321928	0.934905	0.566584	0.610498	0.608479	0.457583	0.459432	0.339206	0.615929	0.468037	0.177643	0.324198	0.219566	0.525859	0.801454	0.829466	0.25952	0.797371	0.465123	0.490139	0.568324		0.582154	0.0928949	1	1	1	2
[Master Protein] Protein Acacb OS=Mus musculus GN=Acacb PE=1 SV=1	Acacb	0.236583	0.0707022	0.057326			0.179	0.0354376	0.035118			0.103619	0.0654163	0.248113			-0.0801704	-0.156725	-0.0276564	0.123382	-0.0352925	0.365953	0.102362	0.311461	0.0253853	0.20129	0.0962154	0.0225426	0.158904	0.255461	0.185414	0.337441	-0.0319429	0.295824	0.383329	0.251979	0.247326		0.951087	0.00742465	3	12	12	21
[Master Protein] Nicotinamide phosphoribosyltransferase OS=Mus musculus GN=Nampt PE=1 SV=1	Nampt	0.113655	0.073272	0.254688			0.0565363	0.0638534	0.529715			0.0419397	0.0604776	0.68097			-0.0395283	-0.0106473	0.10561	0.0255352	0.0202424	0.325986	0.0105693	0.224873	-0.02584	0.133897	0.0868774	0.0447383	0.150026	0.268061	-0.165809	-0.0395283	0.168754	-0.0403578	0.290219	0.214505	0.118718		1	0	1	11	11	26
[Master Protein] Glucose-6-phosphate 1-dehydrogenase X OS=Mus musculus GN=G6pdx PE=1 SV=3	G6pdx	0.216982	0.1039	0.219327			0.160349	0.137929	0.44233			-0.00411379	0.149198	0.985995			-0.00978106	-0.472753	-0.18484	-0.065888	-0.183315	0.259644	-0.0762356	0.202389	-0.251132	0.0336664	0.295824	0.0774045	-0.42164	0.286757	-0.353179	-0.402098	0.241818	-0.191224	-0.266174	0.482277	-0.0270804		0.355145	0.122585	1	2	2	4
[Master Protein] EH domain-containing protein 4 OS=Mus musculus GN=Ehd4 PE=1 SV=1	Ehd4	0.101973	0.0529296	0.173485			0.0454601	0.0403578	0.44112			0.129891	0.0162937	0.0283905			0.156869	0.150942	0.139163	0.247927	0.173725	0.389412	0.102362	0.311461	0.29956	0.275699	0.237943	0.0881309	0.176498	0.365086	0.228269	0.367976	0.277007	0.35925	0.365181	0.375968	0.349076		0.999998	1.34e-07	1	6	6	18
[Master Protein] Isoform 2 of Myomesin-1 OS=Mus musculus GN=Myom1	Myom1	-0.747365	0.40768	0.377932			-0.803823	0.150429	0.211082			-0.41941	0.061046	0.0496328			-0.415038	2.05974	1.66489	-0.163499	0.786523	-0.505891	-0.443607	-0.341616	1.44774	0.0391575	0.00991539	-0.344828	0.202493	-0.427682	0.473601	-0.565597	-0.191141	-0.536053	-0.501194	-0.389567	-0.43671		0.999999	3.53e-08	2	1	83	656
[Master Protein] Hexaprenyldihydroxybenzoate methyltransferase, mitochondrial OS=Mus musculus GN=Coq3 PE=1 SV=1	Coq3	0.280509	0.145878	0.197335			0.224068	0.0779935	0.127221			0.213007	0.0672592	0.101493			0.0573332	-0.1686	-0.408963	-0.163499	-0.170932	0.301464	-0.306103	0.451509	-0.00856197	0.109577	0.105493	0.0336831	0.00984775	0.329462	-0.212806	0.375509	0.456557	0.0392595	0.302986	0.156402	0.266143		1	4.84e-09	1	5	5	18
[Master Protein] Protein phosphatase 1 regulatory subunit 1A OS=Mus musculus GN=Ppp1r1a PE=2 SV=1	Ppp1r1a	-0.0594373	0.167463	0.80451			-0.115328	0.138766	0.594677			-0.0435445	0.0738093	0.810534			0.066671	0.563589	0.235378	0.012824	0.219615	-0.105353	0.451696	-0.235488	0.529858	0.160178	-0.297266	0.511161	-0.00991543	-0.101695	0.419154	0.139275	0.196589	0.0295442	-0.247438	0.185746	0.0607431		0.999144	7.28e-05	1	3	3	6
[Master Protein] Copine-3 OS=Mus musculus GN=Cpne3 PE=2 SV=2	Cpne3	-0.0652786	0.0493497	0.637486			-0.121123	0.0496671	0.352862			0.0873066	0.0883153	0.463039			0.216811	0	0.389706	-0.149143	0.114344	-0.0729315	0.0105693	0.0595887	0.199033	0.0490649	-0.0609681	-0.11832	-0.0502732	0.203931	-0.00826763	0.345135	-0.0980321	-0.191224	0.141774	0.204982	0.080527		0.039706	0.193407	1	1	1	2
[Master Protein] Synaptojanin-2-binding protein OS=Mus musculus GN=Synj2bp PE=1 SV=1	Synj2bp	-0.262746	0.24398	0.539997			-0.317986	0.234685	0.443709			-0.120606	0.189985	0.730137			-1.05971	0.141356	-0.0369942	0.158429	-0.199229	-0.845966	0.112209	-1.03519	-0.0789513	-0.461974	-0.610054	0.220769	-1.0199	-1.118	-0.0588937	-0.415038	-0.655089	0.0392595	-1.03171	-1.12653	-0.637822		0.962519	0.0048238	5	3	3	7
[Master Protein] Actin-related protein 2/3 complex subunit 5 OS=Mus musculus GN=Arpc5l PE=3 SV=1	Arpc5l	0.165955	0.0309633	0.151506			0.110923	0.0616625	0.362962			0.0710003	0.0699192	0.514979			-0.100929	-0.472753	-0.326501	-0.521953	-0.355534	-0.207233	-0.180572	-0.098915	-0.271597	-0.189579	-0.179909	-0.0579473	-0.178597	-0.377756	-0.428843	-0.467986	-0.0980321	-0.030162	-0.192645	-0.0792266	-0.17361		0.858213	0.028085	2	3	3	4
[Master Protein] Inhibitor of carbonic anhydrase OS=Mus musculus GN=Ica PE=1 SV=1	Ica	0.00757977	0.0650126	0.972763			-0.0474117	0.0106188	0.810276			-0.0374988	0.0413276	0.732244			NaN	-0.820676	-0.337996	-0.559427	-0.5727	NaN	-0.695145	NaN	-0.435095	-0.56512	NaN	-0.596367	NaN	NaN	-0.643856	-0.750022	NaN	-0.565199	NaN	NaN	-0.657611		0.00036262	0.259623	2	1	2	8
[Master Protein] Isoform 3 of Interleukin enhancer-binding factor 3 OS=Mus musculus GN=Ilf3	Ilf3	-0.00124717	0.0422017	0.986093			-0.055956	0.0586559	0.534325			0.126304	0.0675008	0.242056			-0.314636	-0.156725	-0.292554	-0.120854	-0.221192	-0.342392	-0.110183	-0.245756	-0.191426	-0.222439	-0.438442	-0.0461702	-0.356934	-0.282808	-0.261387	-0.00978106	-0.277853	0.00991539	-0.373815	-0.102686	-0.150844		0.120968	0.158266	6	3	3	3
[Master Protein] Laforin OS=Mus musculus GN=Epm2a PE=1 SV=2	Epm2a	0.244211	0.0588473	0.285512			0.190183	0.118973	0.434598			0.0960222	0.0843461	0.572175			0.441598	-0.319279	-0.349584	0.215013	-0.0030629	0.427682	0.169925	0.116814	0.250172	0.241148	0.132974	-0.0579473	0.668156	0.24275	-0.0503317	0.0384741	0.328233	0.159941	0.600559	0.288505	0.283142		0.999905	7.41e-06	1	3	3	7
[Master Protein] Protein Lmo7 OS=Mus musculus GN=Lmo7 PE=1 SV=1	Lmo7	-0.101951	0.016033	0.324195			-0.155772	0.0714584	0.242564			0.0712835	0.0917763	0.598548			-0.132638	0.141356	-0.104108	0.247927	0.0381343	-0.051715	-0.0874628	-0.098915	-0.0171752	-0.063817	-0.309544	-0.0698214	-0.178597	-0.193724	0.163499	0.23349	-0.0980321	0.151008	-0.266174	-0.252063	-0.0463543		0.00105926	0.250436	6	7	7	10
[Master Protein] Protein Tns1 OS=Mus musculus GN=Tns1 PE=1 SV=1	Tns1	0.293513	0.227662	0.409138			0.239697	0.152589	0.390368			0.1036	0.126781	0.652897			0.249978	-0.712423	-0.408963	-0.283793	-0.2888	0.508464	-0.532874	0.399748	-0.356485	0.00471318	0.114712	-0.373975	0.076962	0.433798	-0.497015	-0.32681	0.311359	-0.237395	0.359081	0.166249	0.0544969		0.990861	0.000984533	1	7	7	9
[Master Protein] AP-1 complex subunit beta-1 OS=Mus musculus GN=Ap1b1 PE=2 SV=2	Ap1b1	0.311828	0.0849269	0.123489			0.258016	0.0649141	0.130816			0.0599689	0.0392631	0.499626			0.490986	-0.180572	-0.0183785	0.158429	0.112616	0.644669	0.179324	0.379848	0.493938	0.424445	0.478302	0.24972	0.202493	0.592496	0.330149	0.552098	0.393821	0.442143	0.476438	0.288505	0.430601		0.714412	0.0697502	4	3	7	13
[Master Protein] Transmembrane protein 109 OS=Mus musculus GN=Tmem109 PE=1 SV=2	Tmem109	-0.219584	0.0244462	0.0590156			-0.272873	0.0476395	0.0288826			-0.152853	0.079796	0.179474			0.623437	0.420332	0.188072	0.352516	0.396089	0.225292	0.22542	0.124807	0.130502	0.176505	0.319937	0.0774045	0.123058	0	0.0956834	-0.132638	-0.215389	-0.0506261	-0.0559564	0.306427	-0.0296365		0.913033	0.0144267	5	4	4	13
[Master Protein] Eukaryotic peptide chain release factor GTP-binding subunit ERF3A OS=Mus musculus GN=Gspt1 PE=1 SV=2	Gspt1	0.114141	0.0418895	0.327983			0.0611262	0.0823991	0.662238			0.213906	0.133385	0.257097			-0.220769	-0.387023	-0.589535	-0.163499	-0.340206	-0.13852	-0.306103	-0.146221	-0.313416	-0.226065	-0.135515	-0.330473	-0.134542	-0.176549	-0.618321	-0.428094	-0.191141	0.478302	-0.105709	-0.0792266	-0.0651738		0.750338	0.0613733	3	6	6	14
[Master Protein] Isoform 3 of Afamin OS=Mus musculus GN=Afm	Afm	0.0207906	0.0766757	0.895685			-0.03185	0.0489422	0.806218			-0.0397188	0.135435	0.811357			-0.198226	-0.373217	0.188072	-0.283793	-0.166791	-0.242857	-0.319279	0.0843922	-0.106259	-0.146	-0.124627	-0.2205	-0.395409	-0.0775829	-0.175087	-0.551242	-0.0756643	-0.521698	-0.304393	0.261198	-0.23836		0.784766	0.0471752	3	3	3	4
[Master Protein] Isoform 2 of 5-phosphohydroxy-L-lysine phospho-lyase OS=Mus musculus GN=Phykpl	Phykpl	0.0233459	0.0899276	0.876395			-0.0292582	0.161576	0.920916			0.17017	0.0984613	0.726446			NaN	-0.765535	-0.718818	-0.678072	-0.720808	NaN	-0.517607	NaN	-0.877317	-0.697462	NaN	-0.388772	NaN	NaN	-1.11136	-0.800063	NaN	-0.35973	NaN	NaN	-0.579896		0.0918852	0.168164	2	1	1	1
[Master Protein] Protein diaphanous homolog 1 OS=Mus musculus GN=Diap1 PE=1 SV=1	Diap1	0.150838	0.216093	0.6452			0.0986353	0.200619	0.753794			0.166699	0.182208	0.597231			0.258152	-0.458106	-0.57586	-0.364411	-0.285056	0.365953	-0.48755	0.217418	-0.632695	-0.134219	0.0584957	-0.779231	0.141092	0.317389	-0.669851	-0.454566	0.178092	-0.550552	0.476438	0.251979	-0.0197217		0.370265	0.118419	5	7	7	11
[Master Protein] ESF1 homolog OS=Mus musculus GN=Esf1 PE=1 SV=1	Esf1	-0.380966	0.227919	0.575131			-0.432867	0.394767	0.637523			0.710101	0.0911392	0.515232			NaN	0.216318	1.38622	0.215013	0.605849	NaN	0.680721	NaN	-0.230955	0.224883	NaN	1.05571	NaN	NaN	-0.709744	0.67929	NaN	1.08688	NaN	NaN	0.883083		3.66e-07	0.287943	1	1	1	1
[Master Protein] Phosphatase and actin regulator OS=Mus musculus GN=Phactr2 PE=3 SV=1	Phactr2	0.140542	0.132752	0.59403			0.0887636	0.11809	0.73132			-0.16131	0.0524712	0.632822			NaN	-1.02137	-0.674424	-0.853159	-0.849652	NaN	-0.443607	NaN	-0.974615	-0.709111	NaN	-0.496831	NaN	NaN	-1.02495	-1.03953	NaN	-0.80487	NaN	NaN	-0.922199		0.434292	0.112351	5	1	1	1
[Master Protein] Thymidine phosphorylase OS=Mus musculus GN=Tymp PE=2 SV=1	Tymp	0.228129	0.0581242	0.083064			0.176771	0.106602	0.395838			-0.218582	0.0592384	0.506916			NaN	-0.712423	-0.718818	-0.762961	-0.731401	NaN	-0.387023	NaN	-0.61952	-0.503271	NaN	-0.316259	NaN	NaN	-0.793	-0.905673	NaN	-0.64075	NaN	NaN	-0.773211		0.00249273	0.240743	1	1	1	1
[Master Protein] Endothelial differentiation-related factor 1 OS=Mus musculus GN=Edf1 PE=1 SV=1	Edf1	0.0785965	0.0621243	0.461068			0.0278715	0.0622397	0.787943			-0.0341791	0.0638505	0.740547			-0.209453	-0.319279	-0.143909	0.012824	-0.164954	-0.21901	-0.0321804	-0.185215	0.0909737	-0.0863578	-0.030162	-0.155795	-0.00991543	-0.0936131	-0.395929	-0.29059	0.0104924	-0.249172	-0.00786216	-0.319178	-0.171262		0.926217	0.0124268	1	1	1	5
[Master Protein] Eukaryotic translation initiation factor 5 OS=Mus musculus GN=Eif5 PE=1 SV=1	Eif5	-0.273121	0.293238	0.534493			-0.32277	0.123213	0.257455			0.175161	0.152039	0.446502			-0.402098	-0.0430688	0.354431	0.70044	0.152426	-0.90182	0.179324	-0.409255	0.648969	-0.120695	-0.273018	0.210988	-0.395409	-0.489966	0.0956834	0.375509	-0.120752	0.442143	-0.353637	-0.319178	0.00481702		0.410141	0.113214	1	3	3	5
[Master Protein] Probable ATP-dependent RNA helicase DDX6 OS=Mus musculus GN=Ddx6 PE=1 SV=1	Ddx6	0.11583	0.156625	0.578531			0.0662517	0.0730507	0.584582			0.10495	0.149949	0.589002			-0.132638	-0.345996	0.0360693	-0.106915	-0.13737	0.47961	-0.345996	-0.00871726	-0.211055	-0.0215396	0.0868774	-0.0579473	0.113956	-0.176549	-0.321928	-0.220769	0.294285	-0.124627	0.553254	-0.332983	0.0338321		0.999987	8.57e-07	1	5	5	9
[Master Protein] 40S ribosomal protein S20 OS=Mus musculus GN=Rps20 PE=1 SV=1	Rps20	0.0753772	0.0225627	0.473271			0.0258533	0.0630237	0.829332			0.097327	0.0702028	0.383135			-0.111421	-0.293047	-0.548893	-0.192645	-0.286502	-0.13852	-0.229482	-0.215168	-0.261328	-0.211124	-0.191224	-0.344828	-0.0198996	-0.329501	-0.417788	-0.0801704	0.0718929	-0.202629	-0.201634	-0.404066	-0.163321		0.994706	0.000568432	1	2	2	9
[truncated: 1,411 more rows]
